# Supplementary material for: Scutellarin combined with lidocaine exerts antineoplastic effect in human glioma associated with repression of epidermal growth factor receptor signaling
Source: PLoS One. 2025 Jan 31;20(1):e0318031. doi: 10.1371/journal.pone.0318031 (PMC11785270; doi:10.1371/journal.pone.0318031)
Supplement: S1 Table — (XLS) [file pone.0318031.s002.xls]

## Sheet: General_Info
General Info
Run information
	Session name				2017-07-15 CCK8 HE
	Session creator				admin
	Run name				2017-07-15 CCK8 HE
	Run creator				admin
	Run started				2017/7/15 11:29:00+08:00
	Total warnings				0
	Total errors				0
Instrument parameters
	Instrument name				VarioskanFlash
	Instrument version				4.00.53
	Instrument serial number				3001-2206
	Actual instrument temperature				28.6 28.2 28
	Dispenser				1 2
	LumiSens module				1511-01
	LumiSens scaling factor				0.579
SW Parameters
	Run Software Version				SkanIt Software 2.4.5 RE for Varioskan Flash
	Current Software Version				SkanIt Software 2.4.5 RE for Varioskan Flash

## Sheet: U251
OD Value													Average Normal	2.19363
Group	blank control	Normal	Control	0.078125mM	0.15625mM	0.3125mM	0.625mM	1.25mM	2.5mM	5mM	10mM		Ab	0.191091
Repeat1#	0.18784	2.33162	2.23419	2.07955	2.04288	2.03759	1.90447	1.85634	1.17658	0.32866	0.192363		Ac	2.19121
Repeat2#	0.193214	2.12376	2.12417	2.18831	1.98152	1.94661	1.85046	1.95165	1.35853	0.580039	0.193978		Normal-Ab	2.00254
Repeat3#	0.192219	2.1255	2.21526	2.1099	2.02792	2.14716	1.80922	1.8764	1.36775	0.370614	0.196305		Ac-Ab	2.00012
Inhibite Ratio
	Group	Normal	Control	0.078125mM	0.15625mM	0.3125mM	0.625mM	1.25mM	2.5mM	5mM	10mM
	Repeat1#	0	-2.0256	5.58251	7.4159	7.68039	14.336	16.7424	50.7284	93.1219	99.9364
	Repeat2#	0	3.46844	0.144825	10.4837	12.2291	17.0363	11.9771	41.6314	80.5537	99.8557
	Repeat3#	0	-1.0803	4.0651	8.16386	2.20221	19.0982	15.7394	41.1705	91.0244	99.7393

## Sheet: LN229
OD Value														Average Normal	2.0086
Group	blank control	Normal	Control	0.078125mM	0.15625mM	0.3125mM	0.625mM	1.25mM	2.5mM	5mM	10mM			Ab	0.191091
Repeat1#	0.18784	2.10185	2.06758	1.94388	1.83032	1.45188	1.82229	1.29373	0.668051	0.290517	0.20747			Ac	2.00154
Repeat2#	0.193214	2.12272	2.0699	1.875	1.60159	1.58162	1.36378	1.1769	0.770093	0.313494	0.207698			Normal-Ab	1.81751
Repeat3#	0.192219	1.80124	1.86714	1.83295	1.76624	1.71912	1.43436	1.14374	0.730436	0.341575	0.210878			Ac-Ab	1.81045
Inhibite Ratio
	Group	Normal	Control	0.078125mM	0.15625mM	0.3125mM	0.625mM	1.25mM	2.5mM	5mM	10mM
	Repeat1#	0	-3.24491	3.18485	9.45732	30.3604	9.90086	39.0958	73.6552	94.5082	99.0953
	Repeat2#	0	-3.37256	6.98943	22.0912	23.1942	35.2266	45.5489	68.0189	93.2391	99.0827
	Repeat3#	0	7.78335	9.31205	12.9968	15.5994	31.3281	47.3805	70.2093	91.688	98.9071
