# Supplementary material for: Scutellarin combined with lidocaine exerts antineoplastic effect in human glioma associated with repression of epidermal growth factor receptor signaling
Source: PLoS One. 2025 Jan 31;20(1):e0318031. doi: 10.1371/journal.pone.0318031 (PMC11785270; doi:10.1371/journal.pone.0318031)
Supplement: S2 Table — (XLS) [file pone.0318031.s003.xls]

## Sheet: Cover
Created By:	USER1
Creation Date:	2018/02/07 16:02
File Name:	C:\Users\lenovo\Desktop\RTCA-DP-2018.1.29\U251-poliferation\1801291850D3_U251-poliferation.plt
Exp ID:	1801291850D3

## Sheet: Exp Notes
User:	USER1
Experiment Name:	U251-Poliferation
Device Part No:
Experiment Purpose:
Experiment Procedure:
Experiment Conclusion:
System Information:
Software Version:	2.0.0.1301
Analyzer Model:	3x16
Analyzer SN:	321120918726
FW Version:	V2.2
Station Model:	3x16
Station SN:	321120918726
Station FW:	V2.2
Self Test Val:	100.1312

## Sheet: Layout
Well ID	Cell-Type	Cell-Number	Compound Name	Concentration	Unit
A5	U251	3000	Control
G5	U251	3000	Lido	1.5	mM
H5	U251	3000	Lido	3	mM
A6	U251	3000	Control
G6	U251	3000	Lido	1.5	mM
H6	U251	3000	Lido	3	mM

## Sheet: Plot
Time (Hour)	Time (hh:mm:ss)	Y (A5)	Y (G5)	Y (H5)	Y (A6)	Y (G6)	Y (H6)
0	00:00:00	0	0	0	0	0	0
0.459167	00:27:33	0.0137	0.007	0.0133	0.0096	0.0058	0.0077
0.959444	00:57:34	0.0708	0.0674	0.0689	0.0546	0.0615	0.0842
1.20944	01:12:34	0.0972	0.1117	0.1122	0.0861	0.1003	0.1233
1.45972	01:27:35	0.1215	0.1438	0.1531	0.1214	0.1327	0.1502
1.96	01:57:36	0.1502	0.1743	0.202	0.1593	0.16	0.1968
2.21028	02:12:37	0.1596	0.1824	0.2119	0.172	0.1629	0.2075
2.71083	02:42:39	0.1703	0.1976	0.2218	0.1851	0.1705	0.2234
2.96083	02:57:39	0.1719	0.2011	0.2284	0.1803	0.1702	0.2314
3.46111	03:27:40	0.1777	0.2062	0.2459	0.196	0.1756	0.2398
3.71139	03:42:41	0.1857	0.2084	0.2498	0.2032	0.1819	0.2432
4.21167	04:12:42	0.1937	0.206	0.2639	0.2109	0.1793	0.2541
4.46194	04:27:43	0.197	0.1984	0.2697	0.2177	0.1838	0.2566
4.9625	04:57:45	0.2049	0.1925	0.2861	0.2284	0.183	0.2687
5.2125	05:12:45	0.2064	0.1997	0.291	0.2323	0.1847	0.273
5.71278	05:42:46	0.2169	0.208	0.3051	0.2381	0.1743	0.2858
5.96306	05:57:47	0.219	0.2156	0.3079	0.2384	0.1804	0.2942
6.21306	06:12:47	0.2224	0.2216	0.3156	0.2393	0.1876	0.3009
6.71361	06:42:49	0.2332	0.2362	0.3273	0.2435	0.1955	0.3037
6.96361	06:57:49	0.2364	0.2406	0.3339	0.2492	0.1985	0.3082
7.46389	07:27:50	0.2434	0.2466	0.3422	0.2598	0.2044	0.3181
7.71417	07:42:51	0.2461	0.2469	0.3457	0.2634	0.2082	0.3255
8.21444	08:12:52	0.2551	0.2519	0.3551	0.2668	0.2197	0.3219
8.46472	08:27:53	0.2552	0.2502	0.3633	0.2726	0.2204	0.3255
8.96528	08:57:55	0.2623	0.2598	0.3716	0.2771	0.2304	0.3316
9.21528	09:12:55	0.2669	0.2651	0.3768	0.2809	0.2323	0.3325
9.71556	09:42:56	0.2712	0.2733	0.3863	0.2802	0.2367	0.3402
9.96583	09:57:57	0.2723	0.2726	0.3928	0.2852	0.237	0.3427
10.2158	10:12:57	0.2723	0.2756	0.3959	0.2871	0.2351	0.3453
10.7167	10:43:00	0.2766	0.285	0.3985	0.2934	0.2418	0.3536
10.9669	10:58:01	0.2835	0.2867	0.4027	0.2973	0.2425	0.3548
11.4678	11:28:04	0.2843	0.2857	0.4111	0.3036	0.2412	0.351
11.7181	11:43:05	0.2852	0.2862	0.4154	0.3057	0.2386	0.3561
12.2189	12:13:08	0.2895	0.2943	0.4152	0.3091	0.2453	0.3597
12.4692	12:28:09	0.2927	0.2984	0.4202	0.316	0.2501	0.3591
12.97	12:58:12	0.2986	0.3095	0.4289	0.3224	0.2575	0.3657
13.2208	13:13:15	0.2993	0.309	0.4343	0.3244	0.2583	0.3708
13.7217	13:43:18	0.3036	0.3155	0.4454	0.3323	0.2616	0.3736
13.9719	13:58:19	0.3046	0.3181	0.4503	0.3327	0.2619	0.3764
14.2225	14:13:21	0.3121	0.3252	0.4533	0.337	0.2676	0.3695
14.7233	14:43:24	0.3164	0.3311	0.459	0.3429	0.2716	0.3711
14.9736	14:58:25	0.3227	0.3379	0.4643	0.3469	0.2781	0.3728
15.4744	15:28:28	0.3288	0.3448	0.4778	0.3583	0.2855	0.3849
15.7244	15:43:28	0.3303	0.346	0.4848	0.3606	0.2803	0.3902
16.225	16:13:30	0.337	0.3527	0.4945	0.3675	0.2868	0.3971
16.475	16:28:30	0.3402	0.3548	0.5019	0.3736	0.2918	0.4012
16.9753	16:58:31	0.3432	0.345	0.5131	0.3836	0.2992	0.4107
17.2256	17:13:32	0.3459	0.3512	0.5155	0.3862	0.3061	0.418
17.7258	17:43:33	0.3555	0.3641	0.5157	0.3963	0.3121	0.4254
17.9764	17:58:35	0.3596	0.3663	0.5252	0.4039	0.3137	0.4291
18.2267	18:13:36	0.3619	0.3691	0.535	0.4104	0.3191	0.4333
18.7269	18:43:37	0.3673	0.3814	0.5523	0.4199	0.3273	0.4443
18.9772	18:58:38	0.3712	0.3864	0.559	0.4217	0.3288	0.4506
19.4775	19:28:39	0.3821	0.393	0.5724	0.4395	0.3345	0.4547
19.7275	19:43:39	0.39	0.4	0.5761	0.4433	0.3412	0.452
20.2281	20:13:41	0.3929	0.403	0.5791	0.4551	0.3485	0.4631
20.4783	20:28:42	0.3941	0.4074	0.5858	0.4608	0.351	0.4694
20.9786	20:58:43	0.3993	0.4153	0.5913	0.4725	0.3618	0.4769
21.2289	21:13:44	0.3927	0.413	0.6001	0.4782	0.361	0.4859
21.7292	21:43:45	0.4062	0.4107	0.6104	0.4878	0.3748	0.4921
21.9792	21:58:45	0.4119	0.4155	0.6197	0.4914	0.3803	0.4984
22.4797	22:28:47	0.4168	0.4228	0.6306	0.5072	0.3885	0.5108
22.7297	22:43:47	0.4138	0.4222	0.6331	0.5115	0.3879	0.5146
22.98	22:58:48	0.4168	0.4284	0.6367	0.5143	0.3945	0.5135
23.48	23:28:48	0.426	0.4402	0.6444	0.5182	0.4014	0.5196
23.73	23:43:48	0.4309	0.4447	0.6541	0.525	0.4083	0.5161
24.2306	24:13:50	0.4321	0.4425	0.6639	0.5286	0.4112	0.5263
24.8814	24:52:53	0.4783	0.4335	0.6501	0.5641	0.4053	0.5615
25.1317	25:07:54	0.3654	0.2714	0.3269	0.439	0.2646	0.2868
25.3817	25:22:54	0.4085	0.3326	0.3506	0.5176	0.3264	0.3129
25.6319	25:37:55	0.4202	0.3608	0.3611	0.5228	0.345	0.3228
25.8819	25:52:55	0.4273	0.3733	0.3798	0.524	0.3496	0.3395
26.3822	26:22:56	0.4453	0.3938	0.4092	0.5472	0.3675	0.3437
26.6325	26:37:57	0.449	0.4073	0.4157	0.5559	0.3698	0.3469
27.1328	27:07:58	0.4515	0.4128	0.4353	0.5657	0.3791	0.361
27.3831	27:22:59	0.4581	0.4244	0.442	0.5729	0.3889	0.3677
27.8833	27:53:00	0.4595	0.4305	0.4657	0.5792	0.3925	0.3835
28.1333	28:08:00	0.4626	0.4381	0.4763	0.5764	0.3968	0.3907
28.6339	28:38:02	0.4728	0.4511	0.4911	0.5901	0.4097	0.403
28.8842	28:53:03	0.4752	0.4549	0.5019	0.5975	0.4099	0.4129
29.3844	29:23:04	0.4785	0.4629	0.5211	0.6093	0.412	0.4252
29.6347	29:38:05	0.4815	0.4661	0.5268	0.6142	0.4183	0.4285
29.8847	29:53:05	0.4839	0.4718	0.5282	0.6216	0.4269	0.4313
30.385	30:23:06	0.4889	0.4787	0.542	0.626	0.4374	0.4424
30.6353	30:38:07	0.4926	0.4807	0.5444	0.6196	0.4388	0.4459
31.1356	31:08:08	0.5011	0.4922	0.551	0.6315	0.452	0.4473
31.3858	31:23:09	0.5035	0.4958	0.5495	0.6341	0.4569	0.4503
31.8861	31:53:10	0.5064	0.4994	0.5541	0.6451	0.4621	0.4551
32.1361	32:08:10	0.5097	0.5015	0.5598	0.6464	0.4644	0.455
32.6364	32:38:11	0.5187	0.5019	0.5637	0.6587	0.4612	0.4463
32.8867	32:53:12	0.5258	0.5023	0.5668	0.663	0.4543	0.4463
33.3869	33:23:13	0.5342	0.5033	0.5677	0.6692	0.4477	0.4524
33.6372	33:38:14	0.5441	0.5068	0.5632	0.6764	0.4497	0.4538
34.1375	34:08:15	0.5427	0.509	0.5492	0.6854	0.4531	0.448
34.3875	34:23:15	0.5437	0.5082	0.5489	0.6852	0.454	0.4512
34.6378	34:38:16	0.5444	0.5113	0.5503	0.689	0.4636	0.4457
35.1381	35:08:17	0.5526	0.5146	0.5525	0.6893	0.4668	0.449
35.3883	35:23:18	0.5584	0.5149	0.5525	0.6881	0.4637	0.4491
35.8886	35:53:19	0.5682	0.516	0.5464	0.6986	0.4633	0.4494
36.1386	36:08:19	0.5772	0.5194	0.5427	0.7042	0.4645	0.4491
36.6389	36:38:20	0.5892	0.5265	0.5408	0.721	0.4651	0.4488
36.8892	36:53:21	0.5967	0.5315	0.5403	0.7307	0.4652	0.4455
37.3894	37:23:22	0.6113	0.5451	0.5276	0.7534	0.4775	0.4424
37.6397	37:38:23	0.6235	0.5502	0.5252	0.7584	0.4795	0.4413
38.14	38:08:24	0.6363	0.5624	0.5289	0.781	0.4894	0.4377
38.39	38:23:24	0.6437	0.5657	0.5283	0.7949	0.4956	0.4389
38.6403	38:38:25	0.6427	0.5723	0.5277	0.7995	0.5002	0.4388
39.1408	39:08:27	0.6611	0.5861	0.5238	0.8203	0.5117	0.429
39.3911	39:23:28	0.6692	0.5924	0.5167	0.8221	0.5171	0.4256
39.8914	39:53:29	0.6895	0.6029	0.5205	0.8382	0.5265	0.4223
40.1414	40:08:29	0.7003	0.6091	0.517	0.8455	0.534	0.4195
40.6417	40:38:30	0.7235	0.6252	0.5209	0.8798	0.5462	0.4136
40.8919	40:53:31	0.7376	0.6381	0.5211	0.8902	0.5541	0.4024
41.3922	41:23:32	0.7502	0.6513	0.5244	0.9156	0.5622	0.4025
41.6425	41:38:33	0.7527	0.6583	0.5293	0.926	0.5705	0.4041
42.1428	42:08:34	0.7839	0.6701	0.5304	0.9507	0.5768	0.4021
42.3928	42:23:34	0.7935	0.6803	0.5279	0.9611	0.5878	0.3993
42.6431	42:38:35	0.7953	0.6844	0.5322	0.9658	0.5932	0.4008
43.1433	43:08:36	0.8147	0.7011	0.5325	0.9856	0.6082	0.396
43.3936	43:23:37	0.8231	0.7041	0.5364	0.9991	0.6129	0.4003
43.8939	43:53:38	0.8446	0.7282	0.5384	1.0365	0.6322	0.3992
44.1439	44:08:38	0.8514	0.7321	0.5418	1.0434	0.6373	0.4021
44.6442	44:38:39	0.8732	0.7483	0.5408	1.0566	0.6494	0.4005
44.8944	44:53:40	0.8894	0.757	0.5434	1.065	0.6564	0.4008
45.3947	45:23:41	0.905	0.7641	0.5438	1.089	0.6674	0.4024
45.645	45:38:42	0.9093	0.7676	0.5456	1.1043	0.6717	0.4012
46.1453	46:08:43	0.9246	0.776	0.547	1.127	0.6803	0.3952
46.3953	46:23:43	0.9309	0.7788	0.5475	1.1393	0.684	0.3947
46.8956	46:53:44	0.9467	0.7898	0.5438	1.1372	0.6867	0.3947
47.1458	47:08:45	0.9447	0.792	0.5459	1.147	0.6961	0.396
47.3961	47:23:46	0.9551	0.7989	0.5453	1.1629	0.6987	0.3963
47.8964	47:53:47	0.9796	0.8085	0.5462	1.1792	0.705	0.3913
48.1464	48:08:47	0.9837	0.8127	0.5434	1.1959	0.7083	0.3869
48.6467	48:38:48	1.0031	0.8199	0.546	1.2153	0.7169	0.3885
48.8969	48:53:49	1.017	0.8287	0.5439	1.2198	0.7225	0.3846
49.3972	49:23:50	1.0414	0.8426	0.5437	1.2477	0.7349	0.3789
49.6475	49:38:51	1.05	0.8477	0.5433	1.2501	0.7369	0.3789
50.1478	50:08:52	1.0695	0.853	0.5411	1.2722	0.7416	0.3759
50.3978	50:23:52	1.0756	0.8596	0.542	1.2804	0.7499	0.3752
50.8981	50:53:53	1.0989	0.8635	0.5359	1.3152	0.7541	0.3683
51.1483	51:08:54	1.1106	0.8647	0.5334	1.3441	0.7558	0.368
51.3989	51:23:56	1.1224	0.8693	0.5341	1.3573	0.7581	0.368
51.8994	51:53:58	1.1527	0.8794	0.5291	1.3882	0.7704	0.3628
52.1494	52:08:58	1.1679	0.8866	0.5254	1.3887	0.7777	0.3598
52.6497	52:38:59	1.1898	0.8998	0.5251	1.3848	0.7812	0.36
52.9	52:54:00	1.1978	0.9053	0.5191	1.3934	0.783	0.3554
53.4003	53:24:01	1.2206	0.9188	0.5151	1.4202	0.7949	0.3512
53.6503	53:39:01	1.2278	0.9226	0.5135	1.4419	0.798	0.3517
54.1508	54:09:03	1.2589	0.9346	0.511	1.4772	0.8042	0.3471
54.4008	54:24:03	1.2706	0.9398	0.5068	1.4839	0.8075	0.3416
54.9011	54:54:04	1.2926	0.9499	0.5023	1.5032	0.8206	0.3422
55.1514	55:09:05	1.3042	0.9544	0.5031	1.5049	0.825	0.3391
55.4014	55:24:05	1.3172	0.9605	0.4993	1.5019	0.8283	0.3343
55.9019	55:54:07	1.3235	0.9746	0.4954	1.5	0.8433	0.3339
56.1519	56:09:07	1.3361	0.9811	0.4965	1.5113	0.8485	0.3359
56.6522	56:39:08	1.3502	0.9946	0.4926	1.5485	0.8611	0.3331
56.9025	56:54:09	1.3452	0.9993	0.4904	1.553	0.8602	0.3305
57.4028	57:24:10	1.3654	1.0124	0.4893	1.5541	0.8745	0.327
57.6531	57:39:11	1.3683	1.0194	0.4897	1.5692	0.8823	0.328
58.1536	58:09:13	1.401	1.0315	0.4867	1.6122	0.892	0.3278
58.4036	58:24:13	1.4265	1.0357	0.4822	1.6229	0.8944	0.3226
58.9039	58:54:14	1.4426	1.047	0.478	1.6286	0.9047	0.3217
59.1542	59:09:15	1.4532	1.0463	0.475	1.6231	0.904	0.3167
59.4042	59:24:15	1.4722	1.0566	0.477	1.6262	0.9094	0.314
59.9044	59:54:16	1.4797	1.0638	0.4721	1.6376	0.915	0.3123
60.1547	60:09:17	1.484	1.0708	0.4701	1.645	0.9173	0.3075
60.655	60:39:18	1.4762	1.0795	0.4673	1.6604	0.9348	0.305
60.9053	60:54:19	1.4846	1.0858	0.4628	1.6642	0.9391	0.3024
61.4056	61:24:20	1.4961	1.0975	0.4574	1.6754	0.9472	0.2961
61.6556	61:39:20	1.5074	1.1017	0.4534	1.6944	0.9512	0.2944
62.1561	62:09:22	1.5297	1.1053	0.4468	1.7249	0.9538	0.2874
62.4061	62:24:22	1.5276	1.1088	0.4448	1.7308	0.958	0.2878
62.9064	62:54:23	1.5304	1.1083	0.4483	1.7005	0.9547	0.2864
63.1567	63:09:24	1.5231	1.1154	0.4463	1.7003	0.9596	0.2855
63.6569	63:39:25	1.5661	1.1318	0.4428	1.7106	0.9633	0.2807
63.9072	63:54:26	1.612	1.1366	0.4396	1.7225	0.9714	0.2775
64.1575	64:09:27	1.6241	1.1382	0.4375	1.7202	0.9728	0.2766
64.6578	64:39:28	1.6474	1.1444	0.4313	1.7434	0.9735	0.2702
64.9081	64:54:29	1.6496	1.1573	0.4324	1.7539	0.9834	0.2698
65.4083	65:24:30	1.6824	1.1756	0.4223	1.8076	0.9914	0.2622
65.6583	65:39:30	1.6992	1.1856	0.4175	1.8352	0.9935	0.2566
66.1589	66:09:32	1.7263	1.2067	0.4089	1.8615	1.019	0.2477
66.4092	66:24:33	1.7405	1.2138	0.4013	1.8696	1.0295	0.2435
66.9094	66:54:34	1.7793	1.2373	0.3951	1.9126	1.0454	0.236
67.1597	67:09:35	1.8004	1.2437	0.3883	1.929	1.0498	0.23
67.66	67:39:36	1.8204	1.2551	0.38	1.9472	1.0512	0.2205
67.91	67:54:36	1.8402	1.2689	0.3805	1.9703	1.0591	0.2207
68.1603	68:09:37	1.8576	1.2762	0.3763	1.981	1.0657	0.2149
68.6606	68:39:38	1.8613	1.2833	0.3664	2.0047	1.0737	0.2053
68.9108	68:54:39	1.8605	1.2935	0.3636	2.014	1.0812	0.2067
69.4111	69:24:40	1.8829	1.3	0.3537	2.0378	1.0748	0.1989
69.6611	69:39:40	1.8975	1.2996	0.3483	2.0414	1.0682	0.1923
70.1614	70:09:41	1.8936	1.2959	0.3374	2.0586	1.0652	0.1819
70.4117	70:24:42	1.9075	1.3017	0.332	2.0587	1.0711	0.1789
70.9122	70:54:44	1.9484	1.303	0.3242	2.0751	1.077	0.1702
71.1622	71:09:44	1.9571	1.3025	0.3155	2.0843	1.081	0.1631
71.6625	71:39:45	1.9695	1.3111	0.3051	2.1244	1.0778	0.1555
71.9128	71:54:46	2.0017	1.3185	0.2974	2.145	1.0784	0.1503
72.1628	72:09:46	2.0153	1.3231	0.2922	2.1616	1.0822	0.1437
72.6633	72:39:48	2.0361	1.3313	0.2775	2.1954	1.0878	0.1363
72.9133	72:54:48	2.0516	1.3325	0.2747	2.2048	1.0836	0.1293
73.4136	73:24:49	2.0392	1.3348	0.26	2.2153	1.0949	0.1197
73.6639	73:39:50	2.0425	1.3397	0.2545	2.2324	1.1015	0.1166
74.1642	74:09:51	2.0428	1.3449	0.2408	2.2462	1.1061	0.1061
74.4147	74:24:53	2.061	1.3506	0.2371	2.2669	1.106	0.1002
74.9153	74:54:55	2.0706	1.3697	0.2242	2.2949	1.1131	0.0912
75.1653	75:09:55	2.0787	1.3796	0.2183	2.2958	1.1185	0.0867
75.6656	75:39:56	2.0806	1.3891	0.2072	2.3062	1.1201	0.0793
75.9158	75:54:57	2.0789	1.3922	0.1989	2.3008	1.1194	0.0716
76.1658	76:09:57	2.0769	1.3978	0.1914	2.3087	1.1263	0.0711
76.6664	76:39:59	2.0915	1.4135	0.1797	2.314	1.1269	0.0593
76.9167	76:55:00	2.0914	1.4189	0.1765	2.3252	1.1311	0.056
77.4169	77:25:01	2.1272	1.4308	0.1655	2.3242	1.1417	0.0449
77.6672	77:40:02	2.1439	1.4242	0.161	2.3364	1.1447	0.0408
78.1675	78:10:03	2.159	1.4402	0.1513	2.3605	1.1482	0.0346
78.4175	78:25:03	2.1672	1.4445	0.1442	2.3511	1.1542	0.0284
78.9181	78:55:05	2.2013	1.4494	0.1346	2.3628	1.1674	0.0185
79.1681	79:10:05	2.1983	1.4544	0.1287	2.3622	1.1679	0.0173
79.6683	79:40:06	2.2256	1.4679	0.1161	2.3786	1.1816	0.0077
79.9186	79:55:07	2.2366	1.4657	0.1143	2.3857	1.1888	0.0054
80.4189	80:25:08	2.2443	1.4784	0.1042	2.3853	1.1905	-0.0054
80.6692	80:40:09	2.2618	1.4913	0.0987	2.3852	1.1985	-0.0063
80.9194	80:55:10	2.2751	1.4919	0.0952	2.3908	1.1899	-0.013
81.4197	81:25:11	2.283	1.498	0.0857	2.4076	1.2004	-0.0213
81.67	81:40:12	2.2878	1.5085	0.0823	2.4149	1.2009	-0.0242
82.1703	82:10:13	2.3101	1.5253	0.073	2.4276	1.1991	-0.0338
82.4203	82:25:13	2.316	1.5336	0.0687	2.4318	1.2062	-0.0347
82.9206	82:55:14	2.3478	1.5406	0.059	2.4456	1.2207	-0.0425
83.1708	83:10:15	2.3525	1.5479	0.053	2.4359	1.2165	-0.0457
83.6711	83:40:16	2.3689	1.5523	0.0445	2.43	1.2173	-0.0566
83.9214	83:55:17	2.3646	1.5644	0.0387	2.4283	1.2238	-0.0574
84.4217	84:25:18	2.3668	1.5578	0.0277	2.4231	1.2315	-0.0664
84.6717	84:40:18	2.3703	1.5743	0.0248	2.4232	1.2356	-0.0683
84.9219	84:55:19	2.3648	1.5861	0.0164	2.4222	1.243	-0.0741
85.4219	85:25:19	2.3647	1.6025	0.0091	2.4479	1.2423	-0.0779
85.6722	85:40:20	2.3688	1.5988	0.0046	2.4333	1.243	-0.0853
86.1725	86:10:21	2.3924	1.6033	-0.0058	2.4378	1.2544	-0.0888
86.4225	86:25:21	2.3912	1.6127	-0.0087	2.4416	1.2538	-0.0877
86.9231	86:55:23	2.3667	1.5944	-0.0042	2.415	1.2443	-0.0875
87.1733	87:10:24	2.3439	1.5946	-0.0049	2.4164	1.2529	-0.093
87.6736	87:40:25	2.342	1.6276	-0.0078	2.3991	1.281	-0.0992
87.9239	87:55:26	2.3801	1.6343	-0.0134	2.4022	1.2965	-0.1042
88.4242	88:25:27	2.4312	1.6473	-0.0228	2.4252	1.3065	-0.1092
88.6742	88:40:27	2.4648	1.6527	-0.0295	2.4421	1.3105	-0.1135
88.9247	88:55:29	2.4787	1.6568	-0.0363	2.4496	1.312	-0.117
89.4256	89:25:32	2.5036	1.663	-0.0458	2.457	1.315	-0.1246
89.6761	89:40:34	2.511	1.6672	-0.054	2.4539	1.3221	-0.1295
90.1769	90:10:37	2.523	1.6757	-0.0644	2.443	1.3273	-0.1364
90.4269	90:25:37	2.522	1.6831	-0.0677	2.4551	1.3263	-0.1411
90.9278	90:55:40	2.5127	1.6861	-0.0752	2.4666	1.3132	-0.1447
91.1786	91:10:43	2.5169	1.6904	-0.079	2.4622	1.3201	-0.1479
91.6794	91:40:46	2.4858	1.7037	-0.0878	2.4615	1.3276	-0.1546
91.9294	91:55:46	2.4984	1.713	-0.0912	2.4539	1.3276	-0.1583
92.4308	92:25:51	2.5037	1.7139	-0.1031	2.4533	1.3252	-0.1663
92.6808	92:40:51	2.5188	1.7019	-0.1047	2.4542	1.3264	-0.1675
92.9317	92:55:54	2.5241	1.7138	-0.1096	2.4521	1.3292	-0.1687
93.4325	93:25:57	2.4944	1.6994	-0.1158	2.4119	1.3276	-0.1748
93.6825	93:40:57	2.4627	1.7032	-0.1163	2.4056	1.3271	-0.1786
94.1833	94:11:00	2.4349	1.7142	-0.1258	2.4051	1.3373	-0.1833
94.4342	94:26:03	2.4235	1.7162	-0.1345	2.3943	1.3468	-0.1872
94.9347	94:56:05	2.4086	1.7139	-0.1414	2.3824	1.3467	-0.1965
95.1856	95:11:08	2.4093	1.7151	-0.1452	2.3731	1.3429	-0.1969
95.6856	95:41:08	2.4328	1.6854	-0.1515	2.409	1.324	-0.2024
95.9356	95:56:08	2.433	1.6921	-0.155	2.3928	1.3245	-0.2056
96.4358	96:26:09	2.406	1.7136	-0.1647	2.3862	1.3408	-0.2108
96.6861	96:41:10	2.387	1.7189	-0.1681	2.3668	1.339	-0.214
96.9364	96:56:11	2.3688	1.7279	-0.1718	2.3576	1.3321	-0.2167
