# Supplementary material for: Scutellarin combined with lidocaine exerts antineoplastic effect in human glioma associated with repression of epidermal growth factor receptor signaling
Source: PLoS One. 2025 Jan 31;20(1):e0318031. doi: 10.1371/journal.pone.0318031 (PMC11785270; doi:10.1371/journal.pone.0318031)
Supplement: S3 Table — (XLS) [file pone.0318031.s004.xls]

## Sheet: General_Info
General Info
Run information
	Session name				2017-8-10 CCK8 HE
	Session creator				admin
	Run name				2017-8-10 CCK8 HE
	Run creator				admin
	Run started				2017/8/10 11:50:46+08:00
	Total warnings				0
	Total errors				0
Instrument parameters
	Instrument name				VarioskanFlash
	Instrument version				4.00.53
	Instrument serial number				3001-2206
	Actual instrument temperature				28.2 28.1 27.9
	Dispenser				1 2
	LumiSens module				1511-01
	LumiSens scaling factor				0.579
SW Parameters
	Run Software Version				SkanIt Software 2.4.5 RE for Varioskan Flash
	Current Software Version				SkanIt Software 2.4.5 RE for Varioskan Flash

## Sheet: 24h
U251														U251
OD Value											Average blank contro	0.159225		Inhibite Ratio
blank control	Normal	Control(0.15%DMSO)	SCU 100uM	SCU 200uM	SCU 400uM	Lido 1mM	SCU 100uM+Lido 1mM	SCU 200uM+Lido 1mM	SCU 400uM+Lido 1mM		Average Normal	1.55314		Normal	Control(0.15%DMSO)	SCU 100uM	SCU 200uM	SCU 400uM	Lido 1mM	SCU 100uM+Lido 1mM	SCU 200uM+Lido 1mM	SCU 400uM+Lido 1mM
0.159617	1.53335	1.48433	1.56845	1.44788	1.05054	1.25938	1.31928	1.30731	0.938159		Average Control	1.46436		0	4.93623	-7.97542	1.2627	31.7071	15.7057	11.1161	12.0332	40.3178
0.159085	1.59845	1.46248	1.64996	1.55317	0.936609	1.35737	1.30782	1.19068	0.956412		Normal-Ab	1.39391		0	6.50376	-14.2208	-6.80466	40.4365	8.19762	11.9942	20.9695	38.9192
0.158974	1.52761	1.44627	1.64461	1.52427	0.918401	1.27438	1.33149	1.24724	0.909639		Ac-Ab	1.30513		0	7.66668	-13.8108	-4.59033	41.8316	14.5564	10.1806	16.6358	42.503
LN229														LN229
OD Value											Average blank contro	0.159225		Inhibite Ratio
blank control	Normal	Control(0.15%DMSO)	SCU 100uM	SCU 200uM	SCU 400uM	Lido 1mM	SCU 100uM+Lido 1mM	SCU 200uM+Lido 1mM	SCU 400uM+Lido 1mM		Average Normal	1.43994		Normal	Control(0.15%DMSO)	SCU 100uM	SCU 200uM	SCU 400uM	Lido 1mM	SCU 100uM+Lido 1mM	SCU 200uM+Lido 1mM	SCU 400uM+Lido 1mM
0.159617	1.51312	1.46022	1.26394	1.23948	0.562606	1.27564	1.07463	0.935511	0.517089		Average Control	1.45318		0	-1.58323	14.6252	16.5155	68.8258	13.721	29.2555	40.0069	72.3435
0.159085	1.39762	1.40843	1.19512	1.18411	0.532085	1.16337	1.07144	1.05911	0.516658		Normal-Ab	#REF!		0	2.4606	19.9437	20.7946	71.1846	22.3974	29.502	30.4549	72.3768
0.158974	1.40909	1.4909	1.25803	1.15923	0.526079	1.16547	1.13703	0.811536	0.588665		Ac-Ab	#REF!		0	-3.97876	15.0819	22.7174	71.6487	22.2351	24.433	49.588	66.8119

## Sheet: 48h
U251														U251
OD Value											Average blank contro	0.168181		Inhibite Ratio
blank control	Normal	Control(0.15%DMSO)	SCU 100uM	SCU 200uM	SCU 400uM	Lido 1mM	SCU 100uM+Lido 1mM	SCU 200uM+Lido 1mM	SCU 400uM+Lido 1mM		Average Normal	2.3553		Normal	Control(0.15%DMSO)	SCU 100uM	SCU 200uM	SCU 400uM	Lido 1mM	SCU 100uM+Lido 1mM	SCU 200uM+Lido 1mM	SCU 400uM+Lido 1mM
0.168702	2.37755	2.31808	2.38081	2.29788	1.3265	2.21379	2.15696	1.91828	1.30384		Average Control	2.31614		0	1.70193	-3.01077	0.850109	46.0735	4.76499	7.41076	18.5227	47.1285
0.168203	2.3467	2.29618	2.34479	2.345	1.26685	2.07623	2.13618	1.95275	1.21652		Normal-Ab	2.18712		0	2.70325	-1.33382	-1.3436	48.8506	11.1692	8.37819	16.9179	51.1937
0.167639	2.34166	2.33416	2.33933	2.33235	1.15012	2.14968	2.0802	1.89481	1.26453		Ac-Ab	2.14796		0	0.966719	-1.07963	-0.75467	54.285	7.74968	10.9844	19.6154	48.9586
LN229														LN229
OD Value											Average blank contro	0.168181		Inhibite Ratio
blank control	Normal	Control(0.15%DMSO)	SCU 100uM	SCU 200uM	SCU 400uM	Lido 1mM	SCU 100uM+Lido 1mM	SCU 200uM+Lido 1mM	SCU 400uM+Lido 1mM		Average Normal	2.28063		Normal	Control(0.15%DMSO)	SCU 100uM	SCU 200uM	SCU 400uM	Lido 1mM	SCU 100uM+Lido 1mM	SCU 200uM+Lido 1mM	SCU 400uM+Lido 1mM
0.168702	2.27534	2.33686	1.96135	1.48088	0.703157	1.94533	1.44923	1.2402	0.864415		Average Control	2.25628		0	-2.66184	14.1243	37.1343	74.3798	14.8915	38.65	48.6605	66.6571
0.168203	2.3635	2.29234	1.96117	1.49735	0.698907	1.79188	1.60663	1.39324	0.729594		Normal-Ab	2.11245		0	-0.554333	14.133	36.3455	74.5833	22.2403	31.112	41.3314	73.1137
0.167639	2.20305	2.13964	1.8149	1.45338	0.677157	1.88	1.40345	1.11632	0.61394		Ac-Ab	2.0881		0	6.67425	21.1379	38.4512	75.6249	18.0202	40.8424	54.5932	78.6524

## Sheet: 72h
U251														U251
OD Value											Average blank contro	0.204		Inhibite Ratio
blank control	Normal	Control(0.15%DMSO)	SCU 100uM	SCU 200uM	SCU 400uM	Lido 1mM	SCU 100uM+Lido 1mM	SCU 200uM+Lido 1mM	SCU 400uM+Lido 1mM		Average Normal	2.52025		Normal	Control(0.15%DMSO)	SCU 100uM	SCU 200uM	SCU 400uM	Lido 1mM	SCU 100uM+Lido 1mM	SCU 200uM+Lido 1mM	SCU 400uM+Lido 1mM
0.207203	2.49396	2.52642	2.51655	2.52897	1.41498	2.44337	2.41505	2.31339	1.43075		Average Control	2.50352		0	-0.266235	-0.566494	-1.10661	47.3378	2.6159	3.84746	8.26838	46.652
0.198755	2.52773	2.50824	2.46022	2.44893	1.78399	2.42597	2.37135	2.28237	1.36577		Normal-Ab	2.31625		0	0.518654	1.88314	2.37412	31.2905	3.37258	5.74786	9.61736	49.4778
0.206042	2.53907	2.47591	2.48692	2.47147	1.30885	2.41354	2.39217	2.30939	1.1497		Ac-Ab	2.29952		0	1.91444	0.722034	1.39391	51.9531	3.91313	4.84245	8.44233	58.8741
LN229														LN229
OD Value											Average blank contro	0.204		Inhibite Ratio
blank control	Normal	Control(0.15%DMSO)	SCU 100uM	SCU 200uM	SCU 400uM	Lido 1mM	SCU 100uM+Lido 1mM	SCU 200uM+Lido 1mM	SCU 400uM+Lido 1mM		Average Normal	2.37843		Normal	Control(0.15%DMSO)	SCU 100uM	SCU 200uM	SCU 400uM	Lido 1mM	SCU 100uM+Lido 1mM	SCU 200uM+Lido 1mM	SCU 400uM+Lido 1mM
0.207203	2.37325	2.36931	2.18647	2.01066	0.83975	2.20211	1.84898	1.28329	0.724318		Average Control	2.36103		0	0.41942	8.09275	16.2433	70.5266	7.36768	23.7388	49.9641	75.8781
0.198755	2.34525	2.36525	2.23127	1.91103	0.677409	2.16654	1.87729	1.2322	0.572677		Normal-Ab	2.17443		0	0.606136	6.01582	20.8621	78.0528	9.01671	22.4263	52.3327	82.9081
0.206042	2.41679	2.34854	2.24158	1.75934	0.633299	2.23181	1.81246	1.07281	0.553853		Ac-Ab	2.15703		0	1.37461	5.53785	27.8945	80.0977	5.99079	25.4318	59.722	83.7808
