# Supplementary material for: Scutellarin combined with lidocaine exerts antineoplastic effect in human glioma associated with repression of epidermal growth factor receptor signaling
Source: PLoS One. 2025 Jan 31;20(1):e0318031. doi: 10.1371/journal.pone.0318031 (PMC11785270; doi:10.1371/journal.pone.0318031)
Supplement: S4 Table — (XLSX) [file pone.0318031.s005.xlsx]

## Sheet: Clone number
U251
Group	Normal	Control	SCU 100uM	SCU 200uM	SCU 400uM	Lido 1mM	SCU 100uM+Lido1mM	SCU 200uM+Lido1mM	SCU 400uM+Lido1mM
	155	132	9	0	0	90	0	0	0
	150	97	0	0	0	81	0	0	0
	153	115	5	0	0	85	0	0	0
LN229
Group	Normal	Control	SCU 100uM	SCU 200uM	SCU 400uM	Lido 1mM	SCU 100uM+Lido1mM	SCU 200uM+Lido1mM	SCU 400uM+Lido1mM
	230	269	84	0	0	0	0	0	0
	252	252	59	0	0	0	0	0	0
	241	260	71	0	0	0	0	0	0
