# Supplementary material for: Scutellarin combined with lidocaine exerts antineoplastic effect in human glioma associated with repression of epidermal growth factor receptor signaling
Source: PLoS One. 2025 Jan 31;20(1):e0318031. doi: 10.1371/journal.pone.0318031 (PMC11785270; doi:10.1371/journal.pone.0318031)
Supplement: S5 Table — (XLSX) [file pone.0318031.s006.xlsx]

## Sheet: LN229-EdU
Group	DAPI Positive Cells	EdU Positive Cells	EdU-labeled Cells(%)
Normal	367	92	25.0681
	339	74	21.8289
	280	59	21.0714
	298	62	20.8054
	299	91	30.4348
	284	105	36.9718
	279	73	26.1649
	314	87	27.707
	315	72	22.8571
Control	352	75	21.3068
	301	81	26.9103
	334	75	22.4551
	275	82	29.8182
	305	66	21.6393
	296	75	25.3378
	297	63	21.2121
	347	74	21.3256
	296	65	21.9595
SCU 100μM	237	52	21.9409
	238	55	23.1092
	344	61	17.7326
	263	43	16.3498
	276	60	21.7391
	335	40	11.9403
	287	61	21.2544
	227	52	22.9075
	259	53	20.4633
SCU 200μM	333	67	20.1201
	294	62	21.0884
	295	58	19.661
	252	52	20.6349
	291	61	20.9622
	290	62	21.3793
	242	41	16.9421
	250	44	17.6
	330	56	16.9697
SCU 400μM	194	16	8.24742
	234	29	12.3932
	201	16	7.9602
	171	22	12.8655
	239	28	11.7155
	151	10	6.62252
	57	5	8.77193
	104	10	9.61538
	195	21	10.7692
Lido 1mM	320	54	16.875
	231	45	19.4805
	247	37	14.9798
	237	47	19.8312
	306	66	21.5686
	294	52	17.6871
	230	47	20.4348
	282	33	11.7021
	282	49	17.3759
SCU 100μM+Lido 1mM	188	32	17.0213
	291	39	13.4021
	260	35	13.4615
	209	39	18.6603
	257	51	19.8444
	200	30	15
	251	38	15.1394
	312	46	14.7436
	242	40	16.5289
SCU 200μM+Lido 1mM	314	28	8.9172
	314	54	17.1975
	265	34	12.8302
	281	40	14.2349
	300	49	16.3333
	283	33	11.6608
	241	33	13.6929
	289	52	17.9931
	287	34	11.8467
SCU 400μM+Lido 1mM	199	11	5.52764
	144	3	2.08333
	201	4	1.99005
	238	28	11.7647
	226	20	8.84956
	148	9	6.08108
	240	27	11.25
	188	18	9.57447
	222	21	9.45946
