# Supplementary material for: Scutellarin combined with lidocaine exerts antineoplastic effect in human glioma associated with repression of epidermal growth factor receptor signaling
Source: PLoS One. 2025 Jan 31;20(1):e0318031. doi: 10.1371/journal.pone.0318031 (PMC11785270; doi:10.1371/journal.pone.0318031)
Supplement: S6 Table — (XLSX) [file pone.0318031.s007.xlsx]

## Sheet: U251
Group		DAPI-positive Cells	TUNEL-positive Cells	Apoptosis Rate
Control	U251-2_Image001.tif	616	23	3.73377
	U251-2_Image003.tif	562	8	1.42349
	U251-2_Image005.tif	493	15	3.0426
	U251-2_Image007.tif	534	26	4.86891
	U251-2_Image009.tif	616	19	3.08442
	U251-2_Image011.tif	603	20	3.31675
	U251-2_Image013.tif	550	15	2.72727
	U251-2_Image015.tif	517	19	3.67505
	U251-2_Image017.tif	581	19	3.27022
	U251-2_Image019.tif	542	13	2.39852
SCU 100μM	LN229-4_Image001.tif	307	17	5.53746
	LN229-4_Image003.tif	297	12	4.0404
	LN229-4_Image005.tif	291	32	10.9966
	LN229-4_Image007.tif	308	11	3.57143
	LN229-4_Image009.tif	298	12	4.02685
	LN229-4_Image011.tif	351	5	1.4245
	LN229-4_Image013.tif	371	8	2.15633
	LN229-4_Image015.tif	239	18	7.53138
	LN229-4_Image017.tif	241	23	9.54357
	LN229-4_Image019.tif	285	20	7.01754
SCU 200μM	LN229-5_Image001.tif	201	28	13.9303
	LN229-5_Image003.tif	212	20	9.43396
	LN229-5_Image005.tif	226	9	3.9823
	LN229-5_Image007.tif	205	11	5.36585
	LN229-5_Image009.tif	211	6	2.8436
	LN229-5_Image011.tif	242	15	6.19835
	LN229-5_Image013.tif	249	20	8.03213
	LN229-5_Image015.tif	259	16	6.17761
	LN229-5_Image017.tif	248	3	1.20968
	LN229-5_Image019.tif	184	6	3.26087
SCU 400μM	U251-6_Image001.tif	203	102	50.2463
	U251-6_Image003.tif	267	69	25.8427
	U251-6_Image005.tif	298	28	9.39597
	U251-6_Image007.tif	286	52	18.1818
	U251-6_Image009.tif	232	69	29.7414
	U251-6_Image011.tif	190	65	34.2105
	U251-6_Image013.tif	230	44	19.1304
	U251-6_Image015.tif	282	34	12.0567
	U251-6_Image017.tif	384	23	5.98958
	U251-6_Image019.tif	341	25	7.33138
Lido 1mM	U251-7_Image001.tif	146	44	30.137
	U251-7_Image003.tif	189	50	26.455
	U251-7_Image005.tif	216	40	18.5185
	U251-7_Image007.tif	365	3	0.821918
	U251-7_Image009.tif	240	11	4.58333
	U251-7_Image011.tif	258	14	5.42636
	U251-7_Image013.tif	178	21	11.7978
	U251-7_Image015.tif	132	37	28.0303
	U251-7_Image017.tif	173	49	28.3237
	U251-7_Image019.tif	221	27	12.2172
SCU 100μM+Lido 1mM	U251-8_Image001.tif	148	31	20.9459
	U251-8_Image003.tif	192	38	19.7917
	U251-8_Image005.tif	231	5	2.1645
	U251-8_Image007.tif	190	9	4.73684
	U251-8_Image009.tif	319	8	2.50784
	U251-8_Image011.tif	182	65	35.7143
	U251-8_Image013.tif	182	40	21.978
	U251-8_Image015.tif	206	45	21.8447
	U251-8_Image017.tif	322	12	3.72671
	U251-8_Image019.tif	232	10	4.31034
SCU 200μM+Lido 1mM	U251-9_Image001.tif	167	44	26.3473
	U251-9_Image003.tif	155	43	27.7419
	U251-9_Image005.tif	160	43	26.875
	U251-9_Image007.tif	198	21	10.6061
	U251-9_Image009.tif	251	6	2.39044
	U251-9_Image011.tif	164	25	15.2439
	U251-9_Image013.tif	147	43	29.2517
	U251-9_Image015.tif	188	31	16.4894
	U251-9_Image017.tif	259	39	15.0579
	U251-9_Image019.tif	256	49	19.1406
SCU 400μM+Lido 1mM	U251-10_Image001.tif	209	66	31.5789
	U251-10_Image003.tif	211	81	38.3886
	U251-10_Image005.tif	210	77	36.6667
	U251-10_Image007.tif	227	47	20.7048
	U251-10_Image009.tif	341	11	3.22581
	U251-10_Image011.tif	236	15	6.35593
	U251-10_Image013.tif	197	56	28.4264
	U251-10_Image015.tif	180	80	44.4444
	U251-10_Image017.tif	192	51	26.5625
	U251-10_Image019.tif	265	52	19.6226

## Sheet: LN229
Group		DAPI-positive Cells	TUNEL-positive Cells	Apoptosis Rate
Control	LN229-2_Image001.tif	247	7	2.83401
	LN229-2_Image003.tif	202	6	2.9703
	LN229-2_Image005.tif	209	7	3.34928
	LN229-2_Image007.tif	254	1	0.393701
	LN229-2_Image009.tif	336	2	0.595238
	LN229-2_Image011.tif	309	5	1.61812
	LN229-2_Image013.tif	373	7	1.87668
	LN229-2_Image015.tif	315	9	2.85714
	LN229-2_Image017.tif	410	2	0.487805
	LN229-2_Image019.tif	506	2	0.395257
SCU 100μM	LN229-4_Image001.tif	307	18	5.86319
	LN229-4_Image003.tif	297	14	4.7138
	LN229-4_Image005.tif	291	38	13.0584
	LN229-4_Image007.tif	308	23	7.46753
	LN229-4_Image009.tif	298	23	7.71812
	LN229-4_Image011.tif	351	26	7.40741
	LN229-4_Image013.tif	371	17	4.58221
	LN229-4_Image015.tif	239	30	12.5523
	LN229-4_Image017.tif	241	41	17.0124
	LN229-4_Image019.tif	285	29	10.1754
SCU 200μM	LN229-5_Image001.tif	201	32	15.9204
	LN229-5_Image003.tif	212	48	22.6415
	LN229-5_Image005.tif	226	36	15.9292
	LN229-5_Image007.tif	205	36	17.561
	LN229-5_Image009.tif	211	21	9.95261
	LN229-5_Image011.tif	242	38	15.7025
	LN229-5_Image013.tif	249	29	11.6466
	LN229-5_Image015.tif	259	18	6.94981
	LN229-5_Image017.tif	248	8	3.22581
	LN229-5_Image019.tif	184	13	7.06522
SCU 400μM	LN229-6_Image001.tif	109	36	33.0275
	LN229-6_Image003.tif	134	46	34.3284
	LN229-6_Image005.tif	160	29	18.125
	LN229-6_Image007.tif	162	38	23.4568
	LN229-6_Image009.tif	168	33	19.6429
	LN229-6_Image011.tif	110	27	24.5455
	LN229-6_Image013.tif	141	37	26.2411
	LN229-6_Image015.tif	141	36	25.5319
	LN229-6_Image017.tif	167	35	20.9581
	LN229-6_Image019.tif	124	30	24.1935
Lido 1mM	LN229-7_Image001.tif	193	59	30.5699
	LN229-7_Image005.tif	213	44	20.6573
	LN229-7_Image007.tif	209	49	23.445
	LN229-7_Image009.tif	202	23	11.3861
	LN229-7_Image011.tif	245	12	4.89796
	LN229-7_Image015.tif	279	27	9.67742
	LN229-7_Image017.tif	239	29	12.1339
	LN229-7_Image019.tif	204	63	30.8824
	LN229-7_Image021.tif	188	46	24.4681
	LN229-7_Image023.tif	220	49	22.2727
SCU 100μM+Lido 1mM	LN229-8_Image001.tif	208	35	16.8269
	LN229-8_Image003.tif	212	48	22.6415
	LN229-8_Image005.tif	200	40	20
	LN229-8_Image007.tif	202	53	26.2376
	LN229-8_Image009.tif	189	55	29.1005
	LN229-8_Image011.tif	233	23	9.87124
	LN229-8_Image013.tif	228	53	23.2456
	LN229-8_Image015.tif	236	18	7.62712
	LN229-8_Image017.tif	223	7	3.13901
	LN229-8_Image019.tif	200	39	19.5
SCU 200μM+Lido 1mM	LN229-9_Image001.tif	246	49	19.9187
	LN229-9_Image003.tif	220	42	19.0909
	LN229-9_Image006.tif	253	27	10.6719
	LN229-9_Image008.tif	237	30	12.6582
	LN229-9_Image010.tif	221	52	23.5294
	LN229-9_Image012.tif	216	42	19.4444
	LN229-9_Image014.tif	257	49	19.0661
	LN229-9_Image016.tif	241	45	18.6722
	LN229-9_Image018.tif	252	56	22.2222
	LN229-9_Image020.tif	182	42	23.0769
SCU 400μM+Lido 1mM	LN229-10_Image001.tif	150	54	36
	LN229-10_Image003.tif	158	52	32.9114
	LN229-10_Image005.tif	168	60	35.7143
	LN229-10_Image007.tif	161	59	36.646
	LN229-10_Image009.tif	164	52	31.7073
	LN229-10_Image011.tif	183	49	26.776
	LN229-10_Image013.tif	184	57	30.9783
	LN229-10_Image015.tif	175	65	37.1429
	LN229-10_Image017.tif	184	61	33.1522
	LN229-10_Image019.tif	217	49	22.5806
