# Supplementary material for: Scutellarin combined with lidocaine exerts antineoplastic effect in human glioma associated with repression of epidermal growth factor receptor signaling
Source: PLoS One. 2025 Jan 31;20(1):e0318031. doi: 10.1371/journal.pone.0318031 (PMC11785270; doi:10.1371/journal.pone.0318031)
Supplement: S7 Table — (XLSX) [file pone.0318031.s008.xlsx]

## Sheet: U251
			Late Apoptosis		Early Apoptosis	Total Apoptosis
Group		Q4-1（%）	Q4-2（%）	Q4-3（%）Q4-4（%	Q4-4（%）	Q4-4+Q4-2（%）
Control	1	11.66	4.75	82.9	0.69	5.44
	1	9.34	5.47	84.69	0.51	5.98
	1	9.86	5.13	84.51	0.5	5.63
SCU 250μM	2	8.29	2.69	87.21	1.81	4.5
	2	9.26	3.05	85.86	1.83	4.88
	2	9.41	3.19	84.94	2.45	5.64
SCU 400μM	3	9.23	6.96	69.32	14.49	21.45
	3	10.07	6.92	67.52	15.49	22.41
	3	13.3	7.61	62.75	16.34	23.95
Lido 1.5mM	4	3.02	15.42	60.48	21.07	36.49
	4	9.55	7.77	80.86	1.81	9.58
	4	8.21	11.79	77.69	2.31	14.1
SCU 250μM+Lido 1.5mM	5	24.29	9.56	61.47	4.68	14.24
	5	26.47	9.85	58.33	5.36	15.21
	5	24.49	10.17	60.11	5.23	15.4
SCU 400μM+Lido 1.5mM	6	7.09	12.07	72.45	8.39	20.46
	6	7.51	11.62	72.28	8.6	20.22
	6	7.76	12.01	70.81	9.42	21.43

## Sheet: LN229
			Late Apoptosis		Early Apoptosis	Total Apoptosis
Group		Q4-1（%）	Q4-2（%）	Q4-3（%）Q4-4（%	Q4-4（%）	Q4-4+Q4-2（%）
Control	1	15.21	8.54	74.99	1.26	9.8
	1	17.81	8.48	72.61	1.1	9.58
	1	18.2	9.74	70.83	1.23	10.97
SCU 250μM	2	7.02	6.15	84.75	2.08	8.23
	2	7.75	6.41	83.77	2.07	8.48
	2	7.96	7.49	82.32	2.23	9.72
SCU 400μM	3	12.92	8.5	72.49	6.08	14.58
	3	12.1	9.71	72.06	6.13	15.84
	3	12.22	11.25	69.85	6.69	17.94
Lido 1.5mM	4	18.23	7.64	70.54	3.59	11.23
	4	17.14	9.8	69.32	3.74	13.54
	4	15.24	12.27	67.86	4.63	16.9
SCU 250μM+Lido 1.5mM	5	12.42	6.96	76.14	4.47	11.43
	5	12.14	7.69	75.81	4.35	12.04
	5	13.14	10.36	72.12	4.39	14.75
SCU 400μM+Lido 1.5mM	6	22.03	22.75	44.67	10.55	33.3
	6	20.84	22.47	46.3	10.39	32.86
	6	19.87	23.25	44.93	11.95	35.2
