# Supplementary material for: Scutellarin combined with lidocaine exerts antineoplastic effect in human glioma associated with repression of epidermal growth factor receptor signaling
Source: PLoS One. 2025 Jan 31;20(1):e0318031. doi: 10.1371/journal.pone.0318031 (PMC11785270; doi:10.1371/journal.pone.0318031)
Supplement: S8 Table — (XLSX) [file pone.0318031.s009.xlsx]

## Sheet: U251
Group	1	2	3	4	5	6	7	8	9	10	11	12	13	14	15
Normal	279	210	334	313	322	301	305	296	253	252	338	334	345	283	295
Control	254	306	229	260	234	228	306	256	237	261	237	329	287	272	313
SCU 100μM	235	218	198	243	259	194	177	162	199	221	208	187	199	237	195
SCU 200μM	232	266	264	247	254	182	195	238	244	265	204	193	222	213	161
SCU 400μM	126	73	142	111	121	150	130	93	138	168	150	156	171	162	134
Lido 1mM	172	181	143	168	149	169	188	166	175	146	167	157	154	143	184
SCU 100μM+Lido 1mM	154	131	170	121	143	115	120	110	84	87	144	112	102	116	131
SCU 200μM+Lido 1mM	123	119	162	96	109	79	78	86	109	84	72	130	78	110	112
SCU 400μM+Lido 1mM	57	77	97	71	90	37	56	29	57	71	60	97	86	75	82

## Sheet: LN229
Group	1	2	3	4	5	6	7	8	9	10	11	12	13	14	15
Normal	307	354	362	294	349	367	307	330	265	323	338	329	390	384	334
Control	285	277	262	233	286	278	253	371	374	376	344	298	434	455	299
SCU 100μM	284	329	246	299	269	216	232	336	309	290	289	359	365	247	370
SCU 200μM	251	340	312	269	230	219	237	231	247	237	341	277	248	259	295
SCU 400μM	204	176	104	102	183	218	129	125	120	166	89	182	107	183	209
Lido 1mM	346	325	323	284	298	254	351	330	329	353	350	311	249	234	241
SCU 100μM+Lido 1mM	224	196	170	226	147	218	204	240	295	221	182	279	198	168	265
SCU 200μM+Lido 1mM	197	163	218	156	206	188	211	208	269	170	195	142	234	214	193
SCU 400μM+Lido 1mM	117	139	138	97	106	129	130	101	90	98	130	106	101	118	135
