# Supplementary material for: Scutellarin combined with lidocaine exerts antineoplastic effect in human glioma associated with repression of epidermal growth factor receptor signaling
Source: PLoS One. 2025 Jan 31;20(1):e0318031. doi: 10.1371/journal.pone.0318031 (PMC11785270; doi:10.1371/journal.pone.0318031)
Supplement: S9 Table — (XLSX) [file pone.0318031.s010.xlsx]

## Sheet: Tumor weight(g)
Group	Tumor weight (g)
Control	0.539
	0.435
	0.362
	0.424
	0.439
	0.288
SCU 50mg/kg	0.368
	0.294
	0.189
	0.283
	0.222
	0.192
Lido 20mg/kg	0.314
	0.316
	0.179
	0.216
	0.127
	0.11
SCU + Lido	0.18
	0.152
	0.101
	0.047
	0.043
	0.045
	0.038

## Sheet: Tumor volume
	Days after treatment
	Day 0			Day 5			Day 10			Day 15			Day 20			Day 25			Day 30			Day 35
Group	Length(mm)	Width(mm)	Volume(mm3)	Length(mm)	Width(mm)	Volume(mm3)	Length(mm)	Width(mm)	Volume(mm3)	Length(mm)	Width(mm)	Volume(mm3)	Length(mm)	Width(mm)	Volume(mm3)	Length(mm)	Width(mm)	Volume(mm3)	Length(mm)	Width(mm)	Volume(mm3)	Length(mm)	Width(mm)	Volume(mm3)
Control	4.08	3.8	29.4576	6.86	5.3	96.3487	8.44	6.24	164.317	9.64	7.54	274.025	10.48	7.78	317.169	11.78	9.46	527.106	12.44	10.2	647.129	13.88	11.32	889.308
	5.66	4.68	61.9838	8.3	6.5	175.338	8.24	6.56	177.298	9.7	7.82	296.589	10.9	8.44	388.223	13	9.98	647.403	14.12	11.3	901.491	15.86	12.24	1188.05
	7.7	4	61.6	8.1	5.46	120.737	9.4	6	169.2	10.6	6.84	247.964	11.88	7.64	346.715	13.12	7.32	351.501	15.2	9.12	632.125	16.68	9.64	775.033
	4.32	4.02	34.9065	6.16	4.42	60.1721	6.66	5.46	99.2726	8.66	6.86	203.768	10.1	7.56	288.626	11.88	8.44	423.128	13.64	10.64	772.089	14.9	11.64	1009.4
	4.32	4.1	36.3096	6.1	5.56	94.2865	7.64	7.08	191.483	9.04	7.08	226.571	9.62	8.5	347.522	11.82	10.32	629.429	13.22	10.42	717.69	14.6	11.22	918.985
	4.28	3.18	21.6405	5.18	4.4	50.1424	5.8	4.9	69.629	7.08	5.6	111.014	8.3	7.06	206.851	10.84	9.2	458.749	11.58	9.86	562.901	12.54	10.8	731.333
SCU 50mg/kg	5.6	4.58	58.7339	6	5.8	100.92	7.2	6.7	161.604	9.16	7.16	234.796	9.4	8.6	347.612	11.38	7.52	321.772	11.38	9.84	550.938	12.04	10.05	608.035
	5.4	5	67.5	6.1	5.3	85.6745	6.68	6.48	140.248	9.08	7.46	252.658	10.34	9.2	437.589	10.26	9.12	426.685	11.5	9.12	478.253	12.6	9.82	607.524
	8.24	2.5	25.75	9.18	3.74	64.2031	7.6	3.12	36.9907	7.14	3.72	49.4031	8.14	4.38	78.0805	9.16	5.42	134.544	11.96	5.84	203.951	12.42	7.96	393.476
	5.62	2.84	22.6643	5.34	3.86	39.7819	8.16	4.52	83.356	8.86	5.4	129.179	10.44	6.72	235.727	11.12	6.84	260.128	12.78	7.36	346.144	14.68	8.68	553.013
	4.82	4.12	40.9083	5.7	4.44	56.1838	5.84	5.2	78.9568	7.12	6.06	130.736	9.04	6.56	194.512	10.4	8.84	406.357	11.4	9.56	520.944	12.58	10.94	752.81
	6.1	5.4	88.938	7.26	5.1	94.4163	6	4.84	70.2768	6.1	5.64	97.0193	7.54	6.18	143.985	8.82	7.02	217.327	9.8	7.52	277.097	10.92	8.04	352.943
Lido20mg/kg	4.56	3.48	27.6117	5.26	3.22	27.2689	6	4.46	59.6748	6.72	4.42	65.6423	7.94	4.94	96.8823	10	5.86	171.698	10.28	6.34	206.605	12.22	8	391.04
	6.7	3.3	36.4815	6.16	4.32	57.4802	7.4	5.16	98.5147	7.12	4.74	79.9847	8.66	6.78	199.043	9.74	7.92	305.478	10.38	8.34	360.994	10.68	9.12	444.151
	5.6	4.06	46.1541	5.66	5.28	78.8959	6.6	4.8	76.032	7.64	6.1	142.142	8.86	6.08	163.761	9.86	8.48	354.518	10.8	8.44	384.661	12.44	9.4	549.599
	5.48	4.28	50.1924	5.64	5.1	73.3482	5.44	4.6	57.5552	5.7	4.78	65.1179	7.94	6.24	154.582	8.92	6.38	181.542	12.86	7.34	346.42	15.32	8.08	500.094
	5.4	3.68	36.5645	5.62	4.6	59.4596	6.26	5.2	84.6352	5.92	5.86	101.645	6	5.9	104.43	9.16	7.32	245.407	10.58	8.42	375.042	11.38	7.88	353.317
	4.12	4.02	33.2904	5.3	4.92	64.147	6.38	4.62	68.0886	6.28	5.84	107.092	8.32	5.76	138.019	9	6.8	208.08	9.64	8.32	333.652	11.74	9.32	509.882
SCU+Lido	3.4	3.34	18.9645	3.34	3.96	26.1883	3.62	4.22	32.2332	4.04	4.5	40.905	4.5	4.6	47.61	4.7	4.65	50.8129	5	4.84	58.564	5.86	5.54	89.9264
	4.72	4.48	47.3661	5.38	5.32	76.1335	6.08	4.26	55.1687	6.54	5.9	113.829	6.94	6.7	155.768	8.02	7.14	204.428	9.64	7.98	306.94	11.26	9.66	525.367
	3.94	3.24	20.6803	4.3	3.26	22.8493	4.5	3.68	30.4704	5.28	4.84	61.8436	6.62	5.28	92.2775	6.48	5.88	112.021	9.32	6.38	189.683	10.6	6.96	256.74
	4.32	3.64	28.6191	4.6	4.24	41.3485	4.9	3.5	30.0125	6	3.92	46.0992	6.44	5.1	83.7522	8.38	5.04	106.433	9.6	6.52	204.05	10.7	7.46	297.736
	5.36	3.5	32.83	4	3.24	20.9952	5.44	3.6	35.2512	6	4.1	50.43	6.46	4.46	64.2499	6.78	4.42	66.2284	8.1	5.36	116.355	9.78	5.84	166.776
	4.1	3.7	28.0645	5.1	4.42	49.8178	5.4	4.02	43.6331	5.7	4.44	56.1838	6.9	5.14	91.1476	7.42	5.86	127.4	8.72	7.82	266.624	9.64	8.66	361.479
	4.5	3.06	21.0681	4.7	3.95	36.6659	4.84	4.15	41.6785	5.36	4.55	55.4827	6.05	4.75	68.2516	6.73	4.92	81.4545	7.14	5.2	96.5328	7.42	5.36	106.587

## Sheet: Body weight(g)
	Days after treatment
Group	Day 0	Day 5	Day 10	Day 15	Day 20	Day 25	Day 30	Day 35
Control	22	24	24	23	26	26	27	28
	24	25	25	26	27	28	29	28
	25	24	24	24	25	25	27	27
	24	23	24	24	25	26	27	26
	22	23	22	23	24	24	25	25
	23	23	23	23	24	25	26	26
SCU 50mg/kg	24	24	24	24	26	26	29	29
	24	23	24	24	25	26	27	26
	22	23	22	23	24	24	25	25
	24	24.5	24	25	26	27	27	27
	22	24	25	23	25	25	26	26
	25	24.5	24	25	27	27	30	29
Lido 20mg/kg	24	24	25	25	25	25	27	26
	25	24	25	26	27	27	28	27
	24	24	24	24	25	24	26	25
	24	22	24	24	25	26	27	27
	23	23	23	23	24	25	26	26
	22	25	25	24	26	25	28	27
SCU + Lido	25	24	24	25	26	25	27	26
	24	24	24	25	26	25	26	26
	25	24.5	24	25	27	27	30	29
	24	25	24	25	26	25	27	26
	24	23	24	25	25	24	26	27
	24	24	24	24	26	26	29	29
	25	24	24	24	26	27	26	26
