# Supplementary material for: Scutellarin combined with lidocaine exerts antineoplastic effect in human glioma associated with repression of epidermal growth factor receptor signaling
Source: PLoS One. 2025 Jan 31;20(1):e0318031. doi: 10.1371/journal.pone.0318031 (PMC11785270; doi:10.1371/journal.pone.0318031)
Supplement: S10 Table — (XLSX) [file pone.0318031.s011.xlsx]

## Sheet: General Info
General Info
Run information
	Session name				2024-06-23 CCK8-48h-450
	Session creator				admin
	Run name				2024-06-23 CCK8-48h-450
	Run creator				admin
	Run started				2024/6/23 11:30:32+08:00
	Total warnings				0
	Total errors				0
Instrument parameters
	Instrument name				VarioskanFlash
	Instrument version				4.00.53
	Instrument serial number				3001-2206
	Actual instrument temperature				27.2 26.9 26.6
	Dispenser				1 2
	LumiSens module				1511-01
	LumiSens scaling factor				0.579
SW Parameters
	Run Software Version				SkanIt Software 2.4.5 RE for Varioskan Flash
	Current Software Version				SkanIt Software 2.4.5 RE for Varioskan Flash

## Sheet: Photometric1
Photometric1
Plate 1: 1
Sample	1	2	3	4	5	6	7	8	9	10	11	12
A	Un_0001 1/1	Un_0009 1/1	Un_0017 1/1	Un_0025 1/1	Un_0033 1/1	Un_0041 1/1	Un_0049 1/1	Un_0057 1/1	Un_0065 1/1	Un_0073 1/1	Un_0081 1/1	Un_0089 1/1
B	Un_0002 1/1	Normal	Control	S200	Lido1	S200+Lido1	Control	S200	L1	S200+L1	Normal	Un_0090 1/1
C	Un_0003 1/1	Normal	Control	S200	Lido1	S200+Lido1	Control	S200	L1	S200+L1	Normal	Un_0091 1/1
D	Un_0004 1/1	Normal	Control	S200	Lido1	S200+Lido1	Control	S200	L1	S200+L1	Normal	Un_0092 1/1
E	Un_0005 1/1	Un_0013 1/1	S100	S400	S100+Lido1	S400+Lido1	S100	S400	S100+L1	S400+L1	Normal	Un_0093 1/1
F	Un_0006 1/1	Un_0014 1/1	S100	S400	S100+Lido1	S400+Lido1	S100	S400	S100+L1	S400+L1	Normal	Un_0094 1/1
G	Un_0007 1/1	Un_0015 1/1	S100	S400	S100+Lido1	S400+Lido1	S100	S400	S100+L1	S400+L1	Normal	Un_0095 1/1
H	Un_0008 1/1	Un_0016 1/1	Un_0024 1/1	Un_0032 1/1	Un_0040 1/1	Un_0048 1/1	Un_0056 1/1	Un_0064 1/1	Un_0072 1/1	Un_0080 1/1	Un_0088 1/1	Un_0096 1/1
Value	1	2	3	4	5	6	7	8	9	10	11	12
A	0.050934	0.0438086	0.0442825	0.0446435	0.0443906	0.0449534	0.0440086	0.0444825	0.0448435	0.0445906	0.0451534	0.051134
B	0.0459888	0.214047	0.200862	0.205668	0.258347	0.327429	0.247368	0.151985	0.228311	0.175539	0.292159	0.0461888
C	0.0459196	0.185287	0.22336	0.222487	0.182863	0.37251	0.271555	0.161478	0.223617	0.209267	0.319838	0.0461196
D	0.0480514	0.24549	0.208772	0.18215	0.252697	0.288441	0.402109	0.230224	0.283934	0.199084	0.334715	0.0482514
E	0.0452548	0.0429731	0.258755	0.16865	0.257827	0.159292	0.218516	0.27672	0.167477	0.229235	0.329024	0.0454548
F	0.0460071	0.0444711	0.261134	0.158136	0.266547	0.149274	0.230758	0.220302	0.143171	0.236173	0.321267	0.0462071
G	0.0467604	0.0446736	0.223722	0.124637	0.268866	0.159428	0.30621	0.236545	0.283051	0.228219	0.337597	0.0469604
H	0.0496498	0.0448711	0.0450736	0.0460672	0.0460769	0.0500498	0.0431731	0.0446711	0.0448736	0.0458672	0.0458769	0.0498498

## Sheet: Astrocytes
OD value
	Normal	Control	S100	S200	S400	Lido 1mM	S100+Lido 1mM	S200+Lido 1mM	S400+Lido 1mM			Average Normal	0.214941
	0.214047	0.200862	0.258755	0.205668	0.16865	0.258347	0.257827	0.327429	0.159292			Average Control	0.210998
	0.185287	0.22336	0.261134	0.222487	0.158136	0.182863	0.266547	0.37251	0.149274
	0.24549	0.208772	0.223722	0.18215	0.124637	0.252697	0.268866	0.288441	0.159428
Cell viability（%）
	Normal	Control	S100	S200	S400	Lido 1mM	S100+Lido 1mM	S200+Lido 1mM	S400+Lido 1mM
	99.5839	93.4497	122.634	97.4739	79.9297	122.44	122.194	155.181	75.4946
	86.2035	103.917	123.761	105.445	74.9467	86.6658	126.327	176.547	70.7466
	114.213	97.1298	106.03	86.3278	59.0702	119.763	127.426	136.703	75.559

## Sheet: Cortical neurons
OD value
	Normal	Control	S100	S200	S400	Lido 1mM	S100+Lido 1mM	S200+Lido 1mM	S400+Lido 1mM			Average Normal	0.315571
	0.292159	0.297368	0.218516	0.151985	0.27672	0.228311	0.167477	0.175539	0.229235			Average Control	0.303677
	0.319838	0.301555	0.230758	0.161478	0.220302	0.223617	0.143171	0.209267	0.236173
	0.334715	0.312109	0.30621	0.230224	0.236545	0.283934	0.283051	0.199084	0.228219
Cell viability（%）
	Normal	Control	S100	S200	S400	Lido 1mM	S100+Lido 1mM	S200+Lido 1mM	S400+Lido 1mM
	92.5812	94.2318	73.4834	51.1101	93.0564	76.7773	56.3198	59.0309	77.088
	101.352	95.5586	76.5227	53.5484	73.0553	74.1546	47.4776	69.396	78.3184
	106.067	98.903	98.11	73.764	75.7892	90.9727	90.6898	63.7867	73.1216
