# Supplementary material for: Scutellarin combined with lidocaine exerts antineoplastic effect in human glioma associated with repression of epidermal growth factor receptor signaling
Source: PLoS One. 2025 Jan 31;20(1):e0318031. doi: 10.1371/journal.pone.0318031 (PMC11785270; doi:10.1371/journal.pone.0318031)
Supplement: S11 Table — (XLSX) [file pone.0318031.s012.xlsx]

## Sheet: Table Name
Supplementary table 11. The genes related with Glioblastoma by Malacards

## Sheet: Genes
###
##Genes
##Genes related to glioblastoma according to GeneCards:
#id	Symbol	Description	Score	Implication	PubmedIds
1	PTEN (Elite Gene)	Phosphatase And Tensin Homolog	500.88	ClinVar:Pathogenic|ClinVar:Pathogenic/Likely pathogenic|Novoseek:Novoseek inferredGeneCards:Disorders|GeneCards:Publications|GeneCards:Summaries|GeneCards:Pathways & Interactions|GeneCards:Functions|GeneCards:Variants	9690672|9426052|19190120|12904991|9619835|15517868|18836294|12517803|10344736|16912159|18566746|15735028|11955336|17363510|14642363|10560660|19875977|19788052|20048743|11355302|10468583|9331071|15924253|15542603|12700122|10958682|10096247|20080666|11355303|15105053|12414663|16282176|10433932|17372210|15822813|17616812|10400703|15986432|20436671|15289301|12370766|11964046|11439092|10923032|1070238…
2	EGFR (Elite Gene)	Epidermal Growth Factor Receptor	482.46	ClinVar:Pathogenic|ClinVar:Drug response|Novoseek:Novoseek inferredGeneCards:Publications|GeneCards:Summaries|GeneCards:Pathways & Interactions|GeneCards:Variants	11511795|15618223|10728703|10029453|17575160|19602687|17308073|1320666|15193025|9821169|19525925|8568531|18382350|7622287|17177598|12543796|7714611|18021194|19284481|15517868|17879627|17363510|16609043|1584765|16000592|15273741|11953893|19127042|18410277|15671564|15325097|9790506|8814167|11059786|8036013|20305620|9563005|16410744|20009104|12517803|12635658|11778757|1414519|18765536|9210874|781508…
3	TP53 (Elite Gene)	Tumor Protein P53	472.43	ClinVar:Pathogenic|ClinVar:Pathogenic/Likely pathogenic|Novoseek:Novoseek inferredGeneCards:Publications|GeneCards:Pathways & Interactions|GeneCards:Variants	9839169|10328545|11511795|14961077|8864278|18462472|15325097|9166509|9210874|19151620|16327987|9401801|19037090|18647495|12624785|15977639|12635658|12543796|8824552|19100509|19706164|15822813|8293182|18806741|9144539|9821169|17707275|11048748|10973261|10962567|10929724|9864716|8261427|17151932|11100817|11368149|9687977|7954368|19544111|11070791|9826721|17457042|17638400|9581814|8306326|15466178|9…
4	PIK3CA (Elite Gene)	Phosphatidylinositol-4,5-Bisphosphate 3-Kinase Catalytic Subunit Alpha	469.77	ClinVar:Pathogenic|ClinVar:Drug response|Novoseek:Novoseek inferredGeneCards:Publications|GeneCards:Pathways & Interactions|GeneCards:Variants	17235514|18676851|17050665|12782577|16150119|15924253|11090962|20068170|15143086|18566746|16912159|19902931|19176518|19076776|18836294|17132220|19147777|16546978|18281516|11123431|16643848|15700833
5	MTOR (Elite Gene)	Mechanistic Target Of Rapamycin Kinase	466.47	ClinVar:Pathogenic|ClinVar:Pathogenic/Likely pathogenic|Novoseek:Novoseek inferredGeneCards:Publications|GeneCards:Pathways & Interactions|GeneCards:Variants	17921698|20177775|19625624|19190120|15967113|17294421|20167819
6	BRAF (Elite Gene)	B-Raf Proto-Oncogene, Serine/Threonine Kinase	449.35	ClinVar:Pathogenic|ClinVar:Pathogenic/Likely pathogenicGeneCards:Publications|GeneCards:Pathways & Interactions|GeneCards:Variants
7	NRAS (Elite Gene)	NRAS Proto-Oncogene, GTPase	448.85	ClinVar:Pathogenic|ClinVar:Drug responseGeneCards:Publications|GeneCards:Pathways & Interactions|GeneCards:Variants
8	HRAS (Elite Gene)	HRas Proto-Oncogene, GTPase	437.73	ClinVar:Pathogenic|Novoseek:Novoseek inferredGeneCards:Publications|GeneCards:Pathways & Interactions|GeneCards:Variants	15517309
9	MIR21 (Elite Gene)	MicroRNA 21	407.39	miR2Disease:Causal|miR2Disease:UnspecifiedGeneCards:Publications	19159078|16039986
10	MIR221 (Elite Gene)	MicroRNA 221	406.84	miR2Disease:Causal|miR2Disease:UnspecifiedGeneCards:Publications	19159078|16039986
11	MIR222 (Elite Gene)	MicroRNA 222	406.78	miR2Disease:Causal|miR2Disease:UnspecifiedGeneCards:Publications	17721077|16039986
12	BCOR (Elite Gene)	BCL6 Corepressor	406.52	ClinVar:PathogenicGeneCards:Variants
13	MIR137 (Elite Gene)	MicroRNA 137	356.71	miR2Disease:CausalGeneCards:Publications	18577219
14	MIR34A (Elite Gene)	MicroRNA 34a	356.29	miR2Disease:CausalGeneCards:Publications	19773441
15	MIR296 (Elite Gene)	MicroRNA 296	356.29	miR2Disease:CausalGeneCards:Publications	18977327
16	MIR182 (Elite Gene)	MicroRNA 182	356.09	miR2Disease:CausalGeneCards:Publications	20472885
17	MIR326 (Elite Gene)	MicroRNA 326	350	miR2Disease:Causal	19955368
18	MIR451A (Elite Gene)	MicroRNA 451a	350	miR2Disease:Causal	20227367
19	GLIDR	Glioblastoma Down-Regulated RNA	165.67	The LncRNADisease database:Experimental evidence: ExpressionGeneCards:Publications|GeneCards:Gene name	23726844
20	NOS2	Nitric Oxide Synthase 2	159.86	The LncRNADisease database:Experimental evidence: Regulation|Novoseek:Novoseek inferredGeneCards:Publications	18820242|8742473|10769671|10369188|14676405|9252671|15088099|7581489|7531687|11465394|11182788|7528267|11554386
21	HOTAIR	HOX Transcript Antisense RNA	156.29	The LncRNADisease database:Experimental evidence: RegulationGeneCards:Publications	26111795
22	MALAT1	Metastasis Associated Lung Adenocarcinoma Transcript 1	156.29	The LncRNADisease database:Experimental evidence: RegulationGeneCards:Publications	29479863
23	GAS5	Growth Arrest Specific 5	156.09	The LncRNADisease database:Experimental evidence: ExpressionGeneCards:Publications	23726844
24	MIR17HG	MiR-17-92a-1 Cluster Host Gene	156.09	The LncRNADisease database:Experimental evidence: RegulationGeneCards:Publications	27229531
25	HOTAIRM1	HOXA Transcript Antisense RNA, Myeloid-Specific 1	150	The LncRNADisease database:Experimental evidence: Regulation	26111795
26	PART1	Prostate Androgen-Regulated Transcript 1	150	The LncRNADisease database:Experimental evidence: Expression	23726844
27	LINC00572	Long Intergenic Non-Protein Coding RNA 572	150	The LncRNADisease database:Experimental evidence: Regulation	25378224
28	HIF1A-AS2	HIF1A Antisense RNA 2	150	The LncRNADisease database:Experimental evidence: Regulation	27264189
29	MIAT	Myocardial Infarction Associated Transcript	150	The LncRNADisease database:Experimental evidence: Expression	23726844
30	LOC441242	Uncharacterized LOC441242	150	The LncRNADisease database:Experimental evidence: Regulation	25378224
31	MCM3AP-AS1	MCM3AP Antisense RNA 1	150	The LncRNADisease database:Experimental evidence: Regulation	27229531
32	MEG3	Maternally Expressed 3	150	The LncRNADisease database:Experimental evidence: Regulation	26111795
33	MIR155HG	MIR155 Host Gene	150	The LncRNADisease database:Experimental evidence: Regulation	26337623
34	NCRUPAR	Non-Protein Coding RNA, Upstream Of F2R/PAR1	150	The LncRNADisease database:Experimental evidence: Expression	25561975
35	ENSG00000260478		150	The LncRNADisease database:Experimental evidence: Regulation	25378224
36	LINC01116	Long Intergenic Non-Protein Coding RNA 1116	150	The LncRNADisease database:Experimental evidence: Regulation	28423669
37	LINC01277	Long Intergenic Non-Protein Coding RNA 1277	150	The LncRNADisease database:Experimental evidence: Regulation	25378224
38	HOXA-AS3	HOXA Cluster Antisense RNA 3	150	The LncRNADisease database:Experimental evidence: Expression	25561975
39	LINC00173	Long Intergenic Non-Protein Coding RNA 173	150	The LncRNADisease database:Experimental evidence: Regulation	26337623
40	LOC285638	Uncharacterized LOC285638	150	The LncRNADisease database:Experimental evidence: Regulation	25378224
41	LINC01104	Long Intergenic Non-Protein Coding RNA 1104	150	The LncRNADisease database:Experimental evidence: Regulation	25378224
42	PDYN-AS1	PDYN Antisense RNA 1	150	The LncRNADisease database:Experimental evidence: Regulation	25378224
43	LINC00663	Long Intergenic Non-Protein Coding RNA 663	150	The LncRNADisease database:Experimental evidence: Regulation	26743782
44	LINC00689	Long Intergenic Non-Protein Coding RNA 689	150	The LncRNADisease database:Experimental evidence: Regulation	26337623
45	LINC00963	Long Intergenic Non-Protein Coding RNA 963	150	The LncRNADisease database:Experimental evidence: Regulation	25378224
46	PCAT1	Prostate Cancer Associated Transcript 1	150	The LncRNADisease database:Experimental evidence: Expression	27306825
47	XIST	X Inactive Specific Transcript	150	The LncRNADisease database:Experimental evidence: Regulation	25578780
48	PWAR5	Prader Willi/Angelman Region RNA 5	150	The LncRNADisease database:Experimental evidence: Expression	23726844
49	RAMP2-AS1	RAMP2 Antisense RNA 1	150	The LncRNADisease database:Experimental evidence: Regulation	27784795
50	RBM5-AS1	RBM5 Antisense RNA 1	150	The LncRNADisease database:Experimental evidence: Expression	25561975
51	RPS3AP25	Ribosomal Protein S3a Pseudogene 25	150	The LncRNADisease database:Experimental evidence: Regulation	25378224
52	PTCSC2	Papillary Thyroid Carcinoma Susceptibility Candidate 2	150	The LncRNADisease database:Experimental evidence: Regulation	25378224
53	DGCR5	DiGeorge Syndrome Critical Region Gene 5	150	The LncRNADisease database:Experimental evidence: Regulation	26111795
54	APTR	Alu-Mediated CDKN1A/P21 Transcriptional Regulator	150	The LncRNADisease database:Experimental evidence: Regulation	24748121
55	ANKH	ANKH Inorganic Pyrophosphate Transport Regulator	150	The LncRNADisease database:Experimental evidence: Regulation	25378224
56	CNTN2	Contactin 2	150	The LncRNADisease database:Experimental evidence: Interaction	27432080
57	CYTOR	Cytoskeleton Regulator RNA	150	The LncRNADisease database:Experimental evidence: Regulation	26337623
58	ENSG00000226281		150	The LncRNADisease database:Experimental evidence: Regulation	25378224
59	SNHG4	Small Nucleolar RNA Host Gene 4	150	The LncRNADisease database:Experimental evidence: Expression	25561975
60	TUG1	Taurine Up-Regulated 1	150	The LncRNADisease database:Experimental evidence: Regulation	27345398
61	LINC01471	Long Intergenic Non-Protein Coding RNA 1471	150	The LncRNADisease database:Experimental evidence: Regulation	25378224
62	LINC01494	Long Intergenic Non-Protein Coding RNA 1494	150	The LncRNADisease database:Experimental evidence: Regulation	25378224
63	LOC100130691	Uncharacterized LOC100130691	150	The LncRNADisease database:Experimental evidence: Regulation	25378224
64	TUSC7	Tumor Suppressor Candidate 7	150	The LncRNADisease database:Experimental evidence: Regulation	29397407
65	WEE2-AS1	WEE2 Antisense RNA 1	150	The LncRNADisease database:Experimental evidence: Regulation	25378224
66	SNHG7	Small Nucleolar RNA Host Gene 7	150	The LncRNADisease database:Experimental evidence: Regulation	29360452
67	TP73-AS1	TP73 Antisense RNA 1	150	The LncRNADisease database:Experimental evidence: Regulation	26337623
68	FLJ16779	Uncharacterized LOC100192386	150	The LncRNADisease database:Experimental evidence: Regulation	26337623
69	BCYRN1	Brain Cytoplasmic RNA 1	150	The LncRNADisease database:Experimental evidence: Expression	25561975
70	LOC105377407	Uncharacterized LOC105377407	150	The LncRNADisease database:Experimental evidence: Regulation	25378224
71	H19	H19, Imprinted Maternally Expressed Transcript	150	The LncRNADisease database:Experimental evidence: Regulation	26274999
72	IDH1	Isocitrate Dehydrogenase (NADP(+)) 1, Cytosolic	79.63	ClinVar:Pathogenic/Likely pathogenic|Novoseek:Novoseek inferredGeneCards:Disorders|GeneCards:Publications|GeneCards:Summaries|GeneCards:Variants	20127344|18985363|19246647|19765000|20171178|19228619|19737147|20142433|20131059|19636000
73	FGFR1	Fibroblast Growth Factor Receptor 1	74.2	ClinVar:Pathogenic/Likely pathogenic|Novoseek:Novoseek inferredGeneCards:Publications|GeneCards:Summaries|GeneCards:Pathways & Interactions|GeneCards:Variants	8168112|9989355|7964981|15333583|1347915|10488155|10498824|8679334
74	ERBB2	Erb-B2 Receptor Tyrosine Kinase 2	68.32	Novoseek:Novoseek inferredGeneCards:Disorders|GeneCards:Publications|GeneCards:Gene name|GeneCards:Pathways & Interactions|GeneCards:Transcripts|GeneCards:Domains & Families	15671564|9260461|2206283|9528862|7914508|16200345|17571214|19617290|15328518|15256472
75	MIR10B	MicroRNA 10b	56.71	miR2Disease:UnspecifiedGeneCards:Publications	16039986
76	MIR181C	MicroRNA 181c	56.54	miR2Disease:UnspecifiedGeneCards:Publications	16039986
77	MGMT	O-6-Methylguanine-DNA Methyltransferase	56.44	Novoseek:Novoseek inferredGeneCards:Publications|GeneCards:Summaries|GeneCards:Pathways & Interactions|GeneCards:Variants	19100509|19224454|18695875|19536096|18647495|19809523|15758010|19901104|19224763|19834398|16899625|17965865|15332332|11577014|19544111|19841865|20372840|18584351|17325429|9779706|10639573|16038527|17691113|18004504|18983238|18384736|18091318|17219056|20353279|19170894|17473190|15041700|12739231|20167086|20150378|19322547|18945611|18757334|17234766|19796694|18687982|18156172|18082451|17785346|1800…
78	MIR128-1	MicroRNA 128-1	56.43	miR2Disease:UnspecifiedGeneCards:Publications	16039986
79	MIR197	MicroRNA 197	56.29	miR2Disease:UnspecifiedGeneCards:Publications	16039986
80	MIR125B1	MicroRNA 125b-1	56.09	miR2Disease:UnspecifiedGeneCards:Publications	16039986
81	MIR25	MicroRNA 25	56.09	miR2Disease:UnspecifiedGeneCards:Publications	16039986
82	MIR130A	MicroRNA 130a	56.09	miR2Disease:UnspecifiedGeneCards:Publications	16039986
83	MIR125B2	MicroRNA 125b-2	56.09	miR2Disease:UnspecifiedGeneCards:Publications	16039986
84	MIR23B	MicroRNA 23b	50	miR2Disease:Unspecified	16039986
85	MIR191	MicroRNA 191	50	miR2Disease:Unspecified	16039986
86	MIR24-1	MicroRNA 24-1	50	miR2Disease:Unspecified	16039986
87	MIR425	MicroRNA 425	50	miR2Disease:Unspecified	18765229
88	MIR9-2	MicroRNA 9-2	50	miR2Disease:Unspecified	16039986
89	MIR486-1	MicroRNA 486-1	50	miR2Disease:Unspecified	18765229
90	MIR181A2	MicroRNA 181a-2	50	miR2Disease:Unspecified	16039986
91	MIR24-2	MicroRNA 24-2	50	miR2Disease:Unspecified	16039986
92	MIR23A	MicroRNA 23a	50	miR2Disease:Unspecified	16039986
93	AKT3	AKT Serine/Threonine Kinase 3	43.26	GeneCards:Disorders|GeneCards:Publications|GeneCards:Pathways & Interactions|GeneCards:Variants
94	CDK4	Cyclin Dependent Kinase 4	43.16	Novoseek:Novoseek inferredGeneCards:Publications|GeneCards:Pathways & Interactions|GeneCards:Functions	8806696|8811128|9600204|8586464|11489817|20080666|9772286|7987821|12241104|10381651|16319692|19839052|9341929|12175345|19458076|8044775|10667596
95	PDGFRA	Platelet Derived Growth Factor Receptor Alpha	42.63	Novoseek:Novoseek inferredGeneCards:Publications|GeneCards:Pathways & Interactions|GeneCards:Variants	12635658|16021678|16205964|8548759|14730454|1317261|17079230|17327574|17189383|16319692|20129251|15517309|10850862|7654823
96	DMBT1	Deleted In Malignant Brain Tumors 1	42.62	Novoseek:Novoseek inferredGeneCards:Disorders|GeneCards:Publications|GeneCards:Functions	12672033|10433932|11438483|12507139|16416007
97	PRKCH	Protein Kinase C Eta	40.35	Novoseek:Novoseek inferredGeneCards:Publications|GeneCards:Pathways & Interactions|GeneCards:Functions	11772428|15489897|17146445|16832347
98	CDK2	Cyclin Dependent Kinase 2	38.42	Novoseek:Novoseek inferredGeneCards:Publications|GeneCards:Pathways & Interactions|GeneCards:Variants	18164543|10841074|17960384|11909963
99	PIK3R1	Phosphoinositide-3-Kinase Regulatory Subunit 1	37.41	Novoseek:Novoseek inferredGeneCards:Publications|GeneCards:Pathways & Interactions|GeneCards:Variants	16619307
100	PRKCA	Protein Kinase C Alpha	37.29	Novoseek:Novoseek inferredGeneCards:Publications|GeneCards:Pathways & Interactions|GeneCards:Variants	7838340|7931620|10628339|15701280|8700129|19357285
101	PRKCB	Protein Kinase C Beta	36.83	Novoseek:Novoseek inferredGeneCards:Publications|GeneCards:Pathways & Interactions|GeneCards:Variants	20167819
102	GPNMB	Glycoprotein Nmb	32.74	GeneCards:Disorders|GeneCards:Publications|GeneCards:Expressions|GeneCards:localization
103	VEGFA	Vascular Endothelial Growth Factor A	25.11	Novoseek:Novoseek inferredGeneCards:Publications|GeneCards:Pathways & Interactions	15015778|8616870|11131986|16518831|10885623|11059786|12517803|12684411|12622137|11741977|8710899|17574778|16622457|12445161|11005565|10086494|15688401|12777082|14712484|17618600|17611713|11303624|18567356|10218626|9242380|10778727|9787178|10912927|10864205|18719373|15949234|14695215|10050881|19322519|19349600|16283438|15010886|12918061|11129740|18523971|9440033|10571418|19332720|7525492|7959603|2…
104	ADGRB1	Adhesion G Protein-Coupled Receptor B1	24.88	Novoseek:Novoseek inferredGeneCards:Publications|GeneCards:Functions	16244591|16796906|9533023|12507886
105	CDKN2A	Cyclin Dependent Kinase Inhibitor 2A	24.6	Novoseek:Novoseek inferredGeneCards:Publications|GeneCards:Pathways & Interactions	11303791|9334810|9000591|10564531|7987821|12416540|8806696|9210874|9600204|8526910|9070885|18566217|11355302|7497469|16957578|9341929|11068994|12700122|11908877|10653004|19424593|10665922|16410744|15977639|10850866|10669004|10360478|10536183|11479198|7595755|17273768|12411158|12173338|11550301|9457056|17493032|16614947|12175345|10939591|18781178|18394558|10720483|10666371|10541865|18095137|117911…
106	H3F3A	H3 Histone Family Member 3A	24.39	GeneCards:Disorders|GeneCards:Publications|GeneCards:Variants
107	MDM2	MDM2 Proto-Oncogene	24.34	Novoseek:Novoseek inferredGeneCards:Publications|GeneCards:Pathways & Interactions	9034372|9810172|11212898|12635658|7761100|7529554|12700122|18839023|8883415|15771712|7815080|12241104|10653004|11801556|16319692|8504413|19339267|12017271|11929835|11014540|9370234|18462472|18781178|9341929|8044775|19839052|8293182|17568997|12241107|8586464
108	WDR11	WD Repeat Domain 11	24.21	GeneCards:Disorders|GeneCards:Publications|GeneCards:Summaries
109	AKT2	AKT Serine/Threonine Kinase 2	24.11	GeneCards:Disorders|GeneCards:Publications|GeneCards:Pathways & Interactions
110	NDRG2	NDRG Family Member 2	23.94	GeneCards:Publications|GeneCards:Summaries|GeneCards:Expressions
111	GOPC	Golgi Associated PDZ And Coiled-Coil Motif Containing	23.89	GeneCards:Disorders|GeneCards:Publications|GeneCards:Gene name
112	EGF	Epidermal Growth Factor	23.47	Novoseek:Novoseek inferredGeneCards:Publications|GeneCards:Pathways & Interactions	19148517|17575160|9440140|7714611|8381111|19602687|15618223|7839478|15671564|10666371|12762884|9165424|8747958|19642173|17855624|17377739|17175377|19061959|18433988|14973082|16318410|20199106|19190119|19176518|19018263|19322519|11341977|7714612|16697959|10523301|1701094|19232461|8810340
113	CDKN1A	Cyclin Dependent Kinase Inhibitor 1A	23.34	Novoseek:Novoseek inferredGeneCards:Publications|GeneCards:Pathways & Interactions	10328545|9307270|10757313|8662996|9525749|9417881|10381651|12241107|10190503|7478521|11756412|10597242|18566217|15756520|12548606|10498864|9473348|15771712|18386191|17534580|9892092|18615633|9537648|19188159
114	NDRG4	NDRG Family Member 4	23.25	GeneCards:Publications|GeneCards:Proteins|GeneCards:Expressions
115	ROS1	ROS Proto-Oncogene 1, Receptor Tyrosine Kinase	23.1	Novoseek:Novoseek inferredGeneCards:Disorders|GeneCards:Publications	2185878|2352949
116	BRCA2	BRCA2, DNA Repair Associated	23.03	GeneCards:Disorders|GeneCards:Publications|GeneCards:Pathways & Interactions
117	PDGFRB	Platelet Derived Growth Factor Receptor Beta	23.02	Novoseek:Novoseek inferredGeneCards:Publications|GeneCards:Pathways & Interactions	16736141|10760511|12881526|15705896|16126335|19043776|7675449|19737945|15994925|19275932|20167819|16021678|1434531|15727903
118	PRKCI	Protein Kinase C Iota	22.89	GeneCards:Publications|GeneCards:Pathways & Interactions|GeneCards:Functions
119	HIF1A	Hypoxia Inducible Factor 1 Subunit Alpha	22.79	Novoseek:Novoseek inferredGeneCards:Publications|GeneCards:Pathways & Interactions	12829158|14712484|16136272|16682012|19082468|16849522|19287962|19587783|15771712|18328425|17524506|15466170
120	MET	MET Proto-Oncogene, Receptor Tyrosine Kinase	22.7	Novoseek:Novoseek inferredGeneCards:Publications|GeneCards:Pathways & Interactions	10491431|18973197|19190120|17372907|15516982|8647632|8017863|9402967|19584231|15958633|7556648|11238734|9500204|19773441|8760595
121	ADGRD1	Adhesion G Protein-Coupled Receptor D1	22.54	GeneCards:Publications|GeneCards:Functions|GeneCards:Expressions
122	IDH2	Isocitrate Dehydrogenase (NADP(+)) 2, Mitochondrial	22.53	Novoseek:Novoseek inferredGeneCards:Disorders|GeneCards:Publications	20171178|19765000|20131059
123	RB1	RB Transcriptional Corepressor 1	22.52	Novoseek:Novoseek inferredGeneCards:Publications|GeneCards:Pathways & Interactions	11204276|20080666|8806696|2011399|9600204|8548755|12556968|10079373|9634008|12168053|19188159
124	TGFB2	Transforming Growth Factor Beta 2	22.48	Novoseek:Novoseek inferredGeneCards:Publications|GeneCards:Gene name	12017331|11776974|15072445|1315829|2119582|18431253|2222434|1373442|9628459|16614941|1969467|12762884|1874566|16826191|1649035
125	LGI1	Leucine Rich Glioma Inactivated 1	22.38	Novoseek:Novoseek inferredGeneCards:Summaries|GeneCards:Functions	9879993|12942323|15857855|10920229|20111625|16518856
126	ALK	ALK Receptor Tyrosine Kinase	22.01	Novoseek:Novoseek inferredGeneCards:Disorders|GeneCards:Publications	11809760|19177199|15986444|15908427|17004103|17611412|14569815|17904822|19275511|12122009|17694547
127	MAPK1	Mitogen-Activated Protein Kinase 1	21.99	Novoseek:Novoseek inferredGeneCards:Publications|GeneCards:Pathways & Interactions	12702590|17308073|19161638|18249159|18316600|17146445|15930307|9220028|11234878|11115541|19458076|17469181
128	PDGFA	Platelet Derived Growth Factor Subunit A	21.98	Novoseek:Novoseek inferredGeneCards:Publications|GeneCards:Pathways & Interactions	11322447
129	PDGFB	Platelet Derived Growth Factor Subunit B	21.95	Novoseek:Novoseek inferredGeneCards:Publications|GeneCards:Pathways & Interactions	2117995|1324785|8789659|7757303|16136272|19115382
130	MYC	MYC Proto-Oncogene, BHLH Transcription Factor	21.92	Novoseek:Novoseek inferredGeneCards:Publications|GeneCards:Pathways & Interactions	10321885|10769704|14612923|9316053|17469181|11381677|16707459|19150964|11909963|8476201|19602686|8806696|12438313
131	AKT1	AKT Serine/Threonine Kinase 1	21.89	Novoseek:Novoseek inferredGeneCards:Publications|GeneCards:Pathways & Interactions	10958682|11439092|18250332|19234490|16619268
132	CCND1	Cyclin D1	21.58	Novoseek:Novoseek inferredGeneCards:Publications|GeneCards:Pathways & Interactions	15517868|10381651|8875465|16150117|10572252|8806696
133	CDK6	Cyclin Dependent Kinase 6	21.34	Novoseek:Novoseek inferredGeneCards:Publications|GeneCards:Pathways & Interactions	19188159|8806696|10884881
134	GLI1	GLI Family Zinc Finger 1	21.22	Novoseek:Novoseek inferredGeneCards:Publications|GeneCards:Functions	7654443|8586464|19706761|1825351|12241103|18288402
135	PIK3CG	Phosphatidylinositol-4,5-Bisphosphate 3-Kinase Catalytic Subunit Gamma	21.17	Novoseek:Novoseek inferredGeneCards:Publications|GeneCards:Pathways & Interactions	10962556|16763818|17616812|19158403|18215105|10958682|12122009|19043776|16849522|19633683|15546138|12517803|11367542
136	IGF1R	Insulin Like Growth Factor 1 Receptor	20.82	Novoseek:Novoseek inferredGeneCards:Publications|GeneCards:Pathways & Interactions	14515014|11550306|19043776|10388524|11782378|20150364
137	PTK2	Protein Tyrosine Kinase 2	20.81	Novoseek:Novoseek inferredGeneCards:Publications|GeneCards:Variants	16288224|12784878|19268501|11479198|11431328|10400703|17219439|18504440|16251422|12169389|17992178|19351861|9927060|10187851
138	RPS6KB1	Ribosomal Protein S6 Kinase B1	20.77	Novoseek:Novoseek inferredGeneCards:Publications|GeneCards:Pathways & Interactions	20423992
139	CDKN1B	Cyclin Dependent Kinase Inhibitor 1B	20.58	Novoseek:Novoseek inferredGeneCards:Publications|GeneCards:Pathways & Interactions	18483304|12605366|19690454|17721077|15542603
140	MAPK8	Mitogen-Activated Protein Kinase 8	20.45	Novoseek:Novoseek inferredGeneCards:Publications|GeneCards:Variants	18249159|17699104|17047065|10523301|10825181|20298756|16158421|19166930|17987264|17647244
141	CDKN2B	Cyclin Dependent Kinase Inhibitor 2B	20.32	Novoseek:Novoseek inferredGeneCards:Publications|GeneCards:Pathways & Interactions	11563632|8526910|9000591|19424593|7497469|10541865|10939591
142	MAPK3	Mitogen-Activated Protein Kinase 3	20.04	Novoseek:Novoseek inferredGeneCards:Publications|GeneCards:Pathways & Interactions	12165859|16012865|11115541|11234878|9220028
143	PPARG	Peroxisome Proliferator Activated Receptor Gamma	19.85	Novoseek:Novoseek inferredGeneCards:Disorders|GeneCards:Publications	18446822|14686729|15254749|14988421|18999875|19671747|19288012|19018263|18798496|17324516|15986437
144	MYCN	MYCN Proto-Oncogene, BHLH Transcription Factor	19.76	Novoseek:Novoseek inferredGeneCards:Publications|GeneCards:Variants	1374522|15975048|10321885|8806696|8280494
145	E2F1	E2F Transcription Factor 1	19.7	Novoseek:Novoseek inferredGeneCards:Publications|GeneCards:Pathways & Interactions	16264179|16496386|8137237|17934890

## Sheet: GO
###
##GO Terms
##GO Terms
##Cellular components related to Glioblastoma according to GeneCards Suite gene sharing:
#id	Name	GO ID	Score	Top Affiliating Genes
1	phosphatidylinositol 3-kinase complex	GO:0005942	10.5	MTOR|PIK3CA
##Biological processes related to Glioblastoma according to GeneCards Suite gene sharing:
#id	Name	GO ID	Score	Top Affiliating Genes
1	negative regulation of apoptotic process	GO:0043066	11.4	BRAF|EGFR|MIR21|MIR221|MIR222|PTEN
2	gene silencing by miRNA	GO:0035195	11.4	MIR137|MIR21|MIR221|MIR222|MIR296|MIR34A
3	negative regulation of cell proliferation	GO:0008285	11.4	HRAS|MIR137|MIR21|MIR221|PTEN|TP53
4	positive regulation of ERK1 and ERK2 cascade	GO:0070374	11.4	BRAF|EGFR|HRAS|MIR21|MIR221|MIR222
5	epidermal growth factor receptor signaling pathway	GO:0007173	11.4	EGFR|HRAS|NRAS|PIK3CA
6	ERBB2 signaling pathway	GO:0038128	11.4	EGFR|HRAS|NRAS|PIK3CA
7	cellular response to drug	GO:0035690	11.4	BRAF|EGFR|NOS2|TP53
8	MAPK cascade	GO:0000165	11.4	BRAF|EGFR|HRAS|NRAS
9	negative regulation of angiogenesis	GO:0016525	11.3	MIR137|MIR21|MIR222|MIR34A
10	cell aging	GO:0007569	11.3	HRAS|MTOR|TP53
11	negative regulation of cell migration	GO:0030336	11.3	MIR137|MIR21|MIR34A|PTEN
12	positive regulation of apoptotic process	GO:0043065	11.3	MIR137|MIR21|MIR221|PTEN|TP53
13	miRNA mediated inhibition of translation	GO:0035278	11.3	MIR21|MIR221|MIR222
14	positive regulation of gene expression	GO:0010628	11.3	BRAF|HRAS|MIR21|MTOR|PTEN|TP53
15	anoikis	GO:0043276	11.3	MTOR|PIK3CA
16	positive regulation of epithelial to mesenchymal transition	GO:0010718	11.3	MIR21|MIR221|MIR222|MTOR
17	negative regulation of ERK1 and ERK2 cascade	GO:0070373	11.3	MIR21|MIR221|PTEN
18	negative regulation of G1/S transition of mitotic cell cycle	GO:2000134	11.3	MIR137|MIR21|PTEN
19	negative regulation by host of viral genome replication	GO:0044828	11.3	MIR221|MIR222
20	negative regulation of protein kinase B signaling	GO:0051898	11.3	MIR137|MIR34A|PTEN
21	negative regulation of vascular smooth muscle cell proliferation	GO:1904706	11.3	MIR137|MIR34A|PTEN
22	negative regulation of vascular associated smooth muscle cell migration	GO:1904753	11.3	MIR137|MIR21|MIR34A
23	negative regulation of cell adhesion molecule production	GO:0060354	11.3	MIR221|MIR222
24	positive regulation of protein kinase B signaling	GO:0051897	11.3	EGFR|MIR21|MIR221|MIR222|MTOR|PIK3CA
25	negative regulation of cell size	GO:0045792	11.3	MTOR|PTEN
26	positive regulation of axon regeneration	GO:0048680	11.3	BRAF|MIR221|MIR222
27	negative regulation of macroautophagy	GO:0016242	11.3	MTOR|PIK3CA
28	negative regulation of cytokine production involved in inflammatory response	GO:1900016	11.3	MIR221|MIR222
29	negative regulation of hematopoietic stem cell proliferation	GO:1902034	11.3	MIR221|MIR222
30	negative regulation of leukocyte adhesion to vascular endothelial cell	GO:1904995	11.3	MIR221|MIR222
31	negative regulation of TRAIL-activated apoptotic signaling pathway	GO:1903122	11.3	MIR221|MIR222
32	positive regulation of peptidyl-serine phosphorylation	GO:0033138	11.2	BRAF|EGFR|PIK3CA
33	positive regulation of protein phosphorylation	GO:0001934	11.2	EGFR|HRAS|MIR21|MTOR
34	positive regulation of vascular associated smooth muscle cell migration	GO:1904754	11.1	MIR21|MIR221|MIR451A
35	positive regulation of Schwann cell migration	GO:1900149	11.1	MIR221|MIR222
36	positive regulation of Schwann cell proliferation involved in axon regeneration	GO:1905046	11.1	MIR221|MIR222
37	positive regulation of vascular smooth muscle cell proliferation	GO:1904707	11.1	MIR21|MIR221|MIR222
38	positive regulation of wound healing, spreading of epidermal cells	GO:1903691	11.1	MIR221|MTOR
39	Ras protein signal transduction	GO:0007265	10.9	HRAS|NRAS|TP53
40	regulation of axon regeneration	GO:0048679	10.9	BRAF|PTEN
41	regulation of cellular respiration	GO:0043457	10.8	NOS2|PIK3CA
42	regulation of protein kinase B signaling	GO:0051896	10.5	MIR21|MTOR
##Molecular functions related to Glioblastoma according to GeneCards Suite gene sharing:
#id	Name	GO ID	Score	Top Affiliating Genes
1	mRNA binding involved in posttranscriptional gene silencing	GO:1903231	11.3	MIR137|MIR21|MIR221|MIR222|MIR296|MIR34A
2	nucleotide binding	GO:0000166	10.6	BRAF|EGFR|HRAS|MTOR|NRAS

## Sheet: Pathway
###
##Pathways
##Pathways related to Glioblastoma according to GeneCards Suite gene sharing:
#id	Super pathways (with members in brackets)	Score	Top Affiliating Genes
1	MicroRNAs in cancer	10.9	EGFR|HRAS|MIR137|MIR21|MIR221|MIR222
2	Pathways in cancer	10.8	BRAF|EGFR|HRAS|MTOR|NOS2|NRAS
3	Gastric cancer	10.7	BRAF|EGFR|HRAS|MTOR|NRAS|PIK3CA
4	Glioma	10.7	BRAF|EGFR|HRAS|MTOR|NRAS|PIK3CA
5	mTOR signaling pathway (KEGG)	10.7	BRAF|EGFR|HRAS|MTOR|NRAS|PIK3CA
6	Endometrial cancer	10.7	BRAF|EGFR|HRAS|MTOR|NRAS|PIK3CA
7	Proteoglycans in cancer	10.7	BRAF|EGFR|HRAS|MIR21|MTOR|NRAS
8	Respiratory electron transport, ATP synthesis by chemiosmotic coupling, and heat production by uncoupling proteins.	10.7	HRAS|MIR182|MIR21|MIR326|MTOR|NRAS
9	Downstream signaling events of B Cell Receptor (BCR)	10.7	EGFR|HRAS|MTOR|NRAS|PIK3CA|PTEN
10	AKT Signaling Pathway	10.7	EGFR|HRAS|MTOR|NRAS|PIK3CA|PTEN
11	Central carbon metabolism in cancer	10.7	EGFR|HRAS|MTOR|NRAS|PIK3CA|PTEN
12	PI3K-Akt signaling pathway	10.7	EGFR|HRAS|MTOR|NRAS|PIK3CA|PTEN
13	Glioblastoma Multiforme	10.7	BRAF|EGFR|HRAS|MTOR|NRAS|PTEN
14	Phospholipase-C Pathway	10.7	BRAF|EGFR|HRAS|MTOR|NRAS|PTEN
15	NFAT and Cardiac Hypertrophy	10.7	BRAF|EGFR|HRAS|MTOR|NRAS|PIK3CA
16	Regulation of lipid metabolism Insulin signaling-generic cascades	10.7	BRAF|EGFR|HRAS|MTOR|NRAS|PIK3CA
17	Development HGF signaling pathway	10.7	BRAF|HRAS|MTOR|NRAS|PIK3CA|PTEN
18	Development EGFR signaling pathway	10.7	BRAF|EGFR|HRAS|MTOR|NRAS|PIK3CA
19	ErbB signaling pathway	10.7	BRAF|EGFR|HRAS|MTOR|NRAS|PIK3CA
20	Cytokine Signaling in Immune system	10.7	BRAF|EGFR|HRAS|NOS2|NRAS|PIK3CA
21	Development Endothelin-1/EDNRA signaling	10.7	EGFR|HRAS|MTOR|NRAS|PIK3CA|PTEN
22	Kaposi's sarcoma-associated herpesvirus infection	10.7	HRAS|MTOR|NRAS|PIK3CA|PTEN|TP53
23	Cellular senescence (KEGG)	10.7	HRAS|MTOR|NRAS|PIK3CA|PTEN|TP53
24	Focal Adhesion	10.7	BRAF|EGFR|HRAS|NRAS|PIK3CA|PTEN
25	FoxO signaling pathway	10.7	BRAF|EGFR|HRAS|NRAS|PIK3CA|PTEN
26	Apoptosis Pathway	10.7	EGFR|HRAS|MTOR|NRAS|PIK3CA|TP53
27	ErbB4 Pathway	10.7	BRAF|EGFR|HRAS|MTOR|NRAS|PTEN
28	Hepatitis C	10.7	BRAF|EGFR|HRAS|NRAS|PIK3CA|TP53
29	Development Angiotensin activation of ERK	10.7	BRAF|EGFR|HRAS|NRAS|PIK3CA|TP53
30	mTOR Pathway	10.7	BRAF|HRAS|MTOR|NRAS|PIK3CA|TP53
31	Immune response IL-23 signaling pathway	10.7	EGFR|HRAS|NOS2|NRAS|PIK3CA|TP53
32	Prolactin Signaling Pathway	10.7	HRAS|MTOR|NOS2|NRAS|PIK3CA|PTEN
33	Integrated Breast Cancer Pathway	10.6	BRAF|EGFR|MTOR|PTEN|TP53
34	Transcription Androgen Receptor nuclear signaling	10.6	EGFR|HRAS|MTOR|PIK3CA|PTEN
35	Development IGF-1 receptor signaling	10.6	HRAS|MTOR|PIK3CA|PTEN|TP53
36	EGF/EGFR Signaling Pathway	10.6	BRAF|EGFR|HRAS|MTOR|PTEN
37	Development EGFR signaling via small GTPases	10.6	EGFR|HRAS|NRAS|PIK3CA|PTEN
38	Senescence and Autophagy in Cancer	10.6	BRAF|HRAS|MTOR|PTEN|TP53
39	Sphingolipid signaling pathway	10.6	HRAS|NRAS|PIK3CA|PTEN|TP53
40	DNA Damage Response (only ATM dependent)	10.6	HRAS|NRAS|PIK3CA|PTEN|TP53
41	B Cell Receptor Signaling Pathway (sino)	10.6	HRAS|MTOR|NRAS|PIK3CA|PTEN
42	Autophagy - animal	10.6	HRAS|MTOR|NRAS|PIK3CA|PTEN
43	PI3K-AKT-mTOR signaling pathway and therapeutic opportunities	10.6	HRAS|MTOR|NRAS|PIK3CA|PTEN
44	Phospholipase D signaling pathway	10.6	EGFR|HRAS|MTOR|NRAS|PIK3CA
45	Immune response IFN gamma signaling pathway	10.6	EGFR|HRAS|MTOR|NRAS|PIK3CA
46	Jak-Stat Signaling Pathway	10.6	EGFR|HRAS|MTOR|NRAS|PIK3CA
47	Bladder cancer	10.6	BRAF|EGFR|HRAS|NRAS|TP53
48	MAPK signaling pathway	10.6	BRAF|EGFR|HRAS|NRAS|TP53
49	4-1BB Pathway	10.6	BRAF|EGFR|HRAS|NRAS|TP53
50	B cell receptor signaling pathway (KEGG)	10.6	BRAF|HRAS|NRAS|PIK3CA|PTEN
51	Longevity regulating pathway	10.6	HRAS|MTOR|NRAS|PIK3CA|TP53
52	Thyroid hormone signaling pathway	10.6	HRAS|MTOR|NRAS|PIK3CA|TP53
53	Regulation of actin cytoskeleton	10.6	BRAF|EGFR|HRAS|NRAS|PIK3CA
54	Ras signaling pathway	10.6	BRAF|EGFR|HRAS|NRAS|PIK3CA
55	Pathways Affected in Adenoid Cystic Carcinoma	10.6	BCOR|HRAS|PIK3CA|PTEN|TP53
56	G-protein signaling Ras family GTPases in kinase cascades (scheme)	10.6	BRAF|HRAS|MTOR|NRAS|TP53
57	MAPK Pathway	10.6	BRAF|EGFR|PIK3CA|TP53
58	ErbB1 downstream signaling	10.6	BRAF|EGFR|MTOR|PIK3CA
59	VEGF Signaling Pathway	10.6	EGFR|HRAS|NRAS|PTEN
60	AMP-activated Protein Kinase (AMPK) Signaling	10.6	HRAS|MTOR|PIK3CA|TP53
61	Transcription_Transcription factor Tubby signaling pathways	10.6	EGFR|HRAS|NRAS|TP53
62	Signaling by ERBB2	10.6	EGFR|HRAS|NRAS|PIK3CA
63	Constitutive Signaling by Ligand-Responsive EGFR Cancer Variants	10.6	EGFR|HRAS|NRAS|PIK3CA
64	Signaling by ERBB4	10.6	EGFR|HRAS|NRAS|PIK3CA
65	HTLV-I infection	10.6	HRAS|NRAS|PIK3CA|TP53
66	Viral carcinogenesis	10.6	HRAS|NRAS|PIK3CA|TP53
67	Extracellular vesicle-mediated signaling in recipient cells	10.6	EGFR|HRAS|MTOR|NRAS
68	EGFR Transactivation by Gastrin	10.6	EGFR|HRAS|MTOR|NRAS
69	G-protein signaling RAC1 in cellular process	10.6	BRAF|HRAS|MTOR|PIK3CA
70	Human Thyroid Stimulating Hormone (TSH) signaling pathway	10.6	BRAF|HRAS|MTOR|PIK3CA
71	Vemurafenib Pathway, Pharmacodynamics	10.6	BRAF|EGFR|HRAS|NRAS
72	MET promotes cell motility	10.6	HRAS|MTOR|NRAS|PIK3CA
73	NGF Pathway	10.6	BRAF|HRAS|NRAS|TP53
74	VEGF Pathway (Tocris)	10.6	BRAF|HRAS|NRAS|PIK3CA
75	Signaling by FGFR2	10.6	BRAF|HRAS|NRAS|PIK3CA
76	DNA Damage Response	10.6	MIR221|MIR222|PTEN|TP53
77	CNTF Signaling	10.6	BRAF|HRAS|MTOR|NRAS
78	BDNF-TrkB Signaling	10.6	BRAF|HRAS|MTOR|NRAS
79	Small cell lung cancer	10.6	NOS2|PIK3CA|PTEN|TP53
80	HIF-1 signaling pathway	10.6	EGFR|MTOR|NOS2|PIK3CA
81	Colorectal Cancer Metastasis	10.6	BRAF|EGFR|NOS2|TP53
82	Development VEGF signaling via VEGFR2 - generic cascades	10.6	BRAF|HRAS|NOS2|PIK3CA
83	Apelin signaling pathway	10.6	HRAS|MTOR|NOS2|NRAS
84	Copper homeostasis	10.6	PIK3CA|PTEN|TP53
85	TP53 Regulates Metabolic Genes	10.6	MTOR|PTEN|TP53
86	UVA-Induced MAPK Signaling	10.6	EGFR|MTOR|TP53
87	G-protein signaling_K-RAS regulation pathway	10.6	BRAF|EGFR|PIK3CA
88	MAPK Signaling: Mitogen Stimulation Pathway	10.6	BRAF|EGFR|MTOR
89	PDGFR-beta signaling pathway	10.6	HRAS|PIK3CA|PTEN
90	a6b1 and a6b4 Integrin signaling	10.6	EGFR|HRAS|PIK3CA
91	Aryl Hydrocarbon Receptor	10.6	EGFR|HRAS|NRAS
92	Agrin Interactions at Neuromuscular Junction	10.6	EGFR|HRAS|NRAS
93	Gap junction	10.6	EGFR|HRAS|NRAS
94	Mitophagy - animal	10.6	HRAS|NRAS|TP53
95	FGFR1 mutant receptor activation	10.6	HRAS|NRAS|PIK3CA
96	Negative regulation of MAPK pathway	10.6	BRAF|HRAS|NRAS
97	Long-term depression	10.6	BRAF|HRAS|NRAS
98	miRNAs involved in DNA damage response	10.6	MIR221|MIR222|TP53
99	ERK Pathway in Huntingtons Disease	10.5	EGFR|HRAS
100	p38MAPK events	10.5	HRAS|NRAS
