# Supplementary material for: Scutellarin combined with lidocaine exerts antineoplastic effect in human glioma associated with repression of epidermal growth factor receptor signaling
Source: PLoS One. 2025 Jan 31;20(1):e0318031. doi: 10.1371/journal.pone.0318031 (PMC11785270; doi:10.1371/journal.pone.0318031)
Supplement: S12 Table — (XLSX) [file pone.0318031.s013.xlsx]

## Sheet: Plate1 - Sheet1
软件版本	2.01.14
实验文件路径:	F:\本室1\HXY\2022.4.26-CCK8\Experiment1.xpt
方案文件路径:
板编号	板1
日期	2022-04-25
时间	18:59:53
检测仪类型:	Synergy 2
检测仪序列号:	271328
检测类型	检测仪
程序详细信息
板类型	96 WELL PLATE
振板	中, 0:01 (MM:SS)
检测	吸收光 终点
	全板
	波长: 450
	检测速度: 正常, 延迟: 100 msec, 测量值/数据点: 8
结果
实际温度:	28.7
		1	2	3	4	5	6	7	8	9	10	11	12
	A	0.044	0.045	0.045	0.044	0.044	0.044	0.044	0.045	0.045	0.044	0.044	0.045	450
	B	0.207						3.701	3.646	2.137	4.684	0.149	0.045	450
	C	0.209						3.822	3.839	2.238	4.581	0.151	0.044	450
	D	0.214						3.94	3.937	2.257	4.419	0.158	0.044	450
	E	0.046						3.588	3.447	2.139	4.083	0.145	0.044	450
	F	0.044						3.301	3.598	2.233	4.26	0.14	0.044	450
	G	0.044						3.376	3.368	2.029	3.974	0.142	0.045	450
	H	0.05	0.045	0.045	0.047	0.046	0.046	0.045	0.045	0.044	0.045	0.045	0.044	450
		0.207						3.701	3.646	2.137	4.684
		0.209						3.822	3.839	2.238	4.581
		0.214						3.94	3.937	2.257	4.419
								3.588	3.447	2.139	4.083
								3.301	3.598	2.233	4.26
								3.376	3.368	2.029	3.974

## Sheet: U251-LN229
U251									LN229
OD Value									OD Value
Blank	Normal	DMSO	EGFR inhibitor	EGFR Activator					Blank	Normal	DMSO	EGFR inhibitor	EGFR Activator
0.207	3.701	3.646	2.137	4.684		Average Normal	3.821		0.207	3.588	3.447	2.139	4.083		Average Normal	3.42167
0.209	3.822	3.839	2.238	4.581			3.821		0.209	3.301	3.598	2.233	4.26			3.42167
0.214	3.94	3.937	2.257	4.419					0.214	3.376	3.368	2.029	3.974
0.21	0.21								0.21	0.21
Cell Viability									Cell Viability
	Normal	DMSO	EGFR inhibitor	EGFR Activator						Normal	DMSO	EGFR inhibitor	EGFR Activator
	96.6768	94.3524	52.9153	122.856						105.179	100.789	60.0623	120.592
	99.1854	99.6522	55.6888	120.027						96.2429	105.49	62.9891	126.103
	102.426	102.343	56.2105	115.579						98.5781	98.329	56.6373	117.198
