# Supplementary material for: Scutellarin combined with lidocaine exerts antineoplastic effect in human glioma associated with repression of epidermal growth factor receptor signaling
Source: PLoS One. 2025 Jan 31;20(1):e0318031. doi: 10.1371/journal.pone.0318031 (PMC11785270; doi:10.1371/journal.pone.0318031)
Supplement: S13 Table — (XLSX) [file pone.0318031.s014.xlsx]

## Sheet: Clone number
U251	Group	Repilicate	Clone number			LN229	Group	Repilicate	Clone number
	Normal	1	163				normal	1	346
		2	135					2	305
		3	183					3	307
	Contorl	4	168				DMSO	1	297
		5	127					2	325
		6	188					3	322
	Activator	7	212				Activator	1	1056
		8	264					2	896
		9	240					3	967
	Inhibitor	10	33				Inhibitor	1	39
		11	18					2	27
		12	35					3	22
