# Supplementary material for: Scutellarin combined with lidocaine exerts antineoplastic effect in human glioma associated with repression of epidermal growth factor receptor signaling
Source: PLoS One. 2025 Jan 31;20(1):e0318031. doi: 10.1371/journal.pone.0318031 (PMC11785270; doi:10.1371/journal.pone.0318031)
Supplement: S14 Table — (XLSX) [file pone.0318031.s015.xlsx]

## Sheet: U251
			Late apoptosis		Early apoptosis
Sample	Repeat	Q2-UL(%)	Q2-UR	Q2-LL	Q2-LR	Early and late apoptosis			Group	Late apoptosis
Normal	1	1.93	1.06	94.11	2.91	3.97			Normal	1.06	1.72	1.28	1.39
	2	1.46	1.72	93.73	3.11	4.83			DMSO (Control)	1.88	1.93	2.55	2.68
	3	1.05	1.28	93.83	3.84	5.12			EGFR activator	1.33	1.52	1.03	1.04
	4	0.92	1.39	93.94	3.76	5.15			EGFR inhibitor	16.15	18.19	20.47	19.36
DMSO (Control)	1	0.5	1.88	95.5	2.13	4.01
	2	0.58	1.93	95.14	2.36	4.29
	3	0.77	2.55	94.22	2.47	5.02
	4	0.75	2.68	94.25	2.33	5.01
EGFR activator	1	0.86	1.33	95.02	2.8	4.13			Group	Early apoptosis
	2	0.94	1.52	94.78	2.77	4.29			Normal	2.91	3.11	3.84	3.76
	3	0.82	1.03	94.99	3.17	4.2			DMSO (Control)	2.13	2.36	2.47	2.33
	4	1	1.04	94.65	3.33	4.37			EGFR activator	2.8	2.77	3.17	3.33
EGFR inhibitor	1	2.37	16.15	71.63	9.85	26			EGFR inhibitor	9.85	10.39	13.34	13.11
	2	2.08	18.19	69.35	10.39	28.58
	3	1.83	20.47	64.36	13.34	33.81
	4	1.86	19.36	65.66	13.11	32.47
									Group	Early and late apoptosis
									Normal	3.97	4.83	5.12	5.15
									DMSO (Control)	4.01	4.29	5.02	5.01
									EGFR activator	4.13	4.29	4.2	4.37
									EGFR inhibitor	26	28.58	33.81	32.47

## Sheet: LN229
			Late apoptosis		Early apoptosis
Sample	Repeat	Q2-UL(%)	Q2-UR	Q2-LL	Q2-LR	Early and late apoptosis		Group	Late apoptosis
Normal	1	4.26	9.77	81.26	4.72	14.49		Normal	9.77	5.06	5.97	6.97
	2	1.9	5.06	90.84	2.21	7.27		DMSO (Control)	5.47	7.06	8.89	7.81
	3	9.69	5.97	82.15	2.2	8.17		EGFR activator	2.32	2.4	1.86	1.8
	4	10.47	6.97	80.26	2.31	9.28		EGFR inhibitor	18.76	16.36	22.06	22.47
DMSO (Control)	1	2.46	5.47	88.43	3.65	9.12
	2	3.07	7.06	85.12	4.76	11.82
	3	2.21	8.89	85.84	3.07	11.96
	4	2.01	7.81	87.63	2.56	10.37
EGFR activator	1	0.65	2.32	95.12	1.91	4.23		Group	Early apoptosis
	2	0.8	2.4	95.04	1.77	4.17		Normal	4.72	2.21	2.2	2.31
	3	0.54	1.86	95.61	2	3.86		DMSO (Control)	3.65	4.76	3.07	2.56
	4	0.55	1.8	95.87	1.79	3.59		EGFR activator	1.91	1.77	2	1.79
EGFR inhibitor	1	2.36	18.76	67.16	11.74	30.5		EGFR inhibitor	11.74	10.71	14.24	15.05
	2	1.97	16.36	70.97	10.71	27.07
	3	1.79	22.06	61.92	14.24	36.3
	4	1.82	22.47	60.67	15.05	37.52
								Group	Early and late apoptosis
								Normal	14.49	7.27	8.17	9.28
								DMSO (Control)	9.12	11.82	11.96	10.37
								EGFR activator	4.23	4.17	3.86	3.59
								EGFR inhibitor	30.5	27.07	36.3	37.52
