# Supplementary material for: Scutellarin combined with lidocaine exerts antineoplastic effect in human glioma associated with repression of epidermal growth factor receptor signaling
Source: PLoS One. 2025 Jan 31;20(1):e0318031. doi: 10.1371/journal.pone.0318031 (PMC11785270; doi:10.1371/journal.pone.0318031)
Supplement: S15 Table — (XLSX) [file pone.0318031.s016.xlsx]

## Sheet: Scutellarin
SwissTargetPrediction
Target	Common name	Uniprot ID	ChEMBL ID	Target Class	Probability*	Known actives (3D/2D)
Aldose reductase (by homology)	AKR1B1	P15121	CHEMBL1900	Enzyme	0.745922	8 / 70
Adenosine A1 receptor (by homology)	ADORA1	P30542	CHEMBL226	Family A G protein-coupled receptor	0.109013	12 / 16
Xanthine dehydrogenase	XDH	P47989	CHEMBL1929	Oxidoreductase	0.100634	0 / 19
TNF-alpha	TNF	P01375	CHEMBL1825	Secreted protein	0.100634	3 / 3
Interleukin-2	IL2	P60568	CHEMBL5880	Secreted protein	0.100634	3 / 4
Cyclooxygenase-2	PTGS2	P35354	CHEMBL230	Oxidoreductase	0.100634	0 / 5
Ribosomal protein S6 kinase alpha 3	RPS6KA3	P51812	CHEMBL2345	Kinase	0.100634	0 / 19
Acetylcholinesterase	ACHE	P22303	CHEMBL220	Hydrolase	0.100634	0 / 32
Quinone reductase 2	NQO2	P16083	CHEMBL3959	Enzyme	0.100634	0 / 1
NADPH oxidase 4	NOX4	Q9NPH5	CHEMBL1250375	Enzyme	0.100634	0 / 7
Adrenergic receptor alpha-2	ADRA2C	P18825	CHEMBL1916	Family A G protein-coupled receptor	0.100634	0 / 2
Neuromedin-U receptor 2	NMUR2	Q9GZQ4	CHEMBL1075144	Family A G protein-coupled receptor	0.100634	0 / 1
Alpha-2a adrenergic receptor	ADRA2A	P08913	CHEMBL1867	Family A G protein-coupled receptor	0.100634	0 / 1
Epidermal growth factor receptor erbB1	EGFR	P00533	CHEMBL203	Kinase	0.100634	0 / 21
Carbonic anhydrase II	CA2	P00918	CHEMBL205	Lyase	0.100634	29 / 12
Carbonic anhydrase XII	CA12	O43570	CHEMBL3242	Lyase	0.100634	17 / 22
Squalene synthetase (by homology)	FDFT1	P37268	CHEMBL3338	Enzyme	0	100 / 0
Lymphocyte differentiation antigen CD38	CD38	P28907	CHEMBL4660	Enzyme	0	0 / 2
Carbonic anhydrase VII	CA7	P43166	CHEMBL2326	Lyase	0	2 / 14
Carbonic anhydrase IV	CA4	P22748	CHEMBL3729	Lyase	0	2 / 11
Inosine-5'-monophosphate dehydrogenase 2	IMPDH2	P12268	CHEMBL2002	Oxidoreductase	0	1 / 0
Caspase-3	CASP3	P42574	CHEMBL2334	Protease	0	15 / 0
Arachidonate 5-lipoxygenase	ALOX5	P09917	CHEMBL215	Oxidoreductase	0	0 / 46
DNA polymerase alpha subunit	POLA1	P09884	CHEMBL1828	Transferase	0	4 / 0
Phosphodiesterase 5A	PDE5A	O76074	CHEMBL1827	Phosphodiesterase	0	0 / 4
Tyrosyl-tRNA synthetase	YARS	P54577	CHEMBL3179	Enzyme	0	10 / 0
Carbonic anhydrase XIII	CA13	Q8N1Q1	CHEMBL3912	Lyase	0	0 / 3
Heat shock protein HSP 90-alpha	HSP90AA1	P07900	CHEMBL3880	Other cytosolic protein	0	5 / 0
Lysosomal alpha-glucosidase	GAA	P10253	CHEMBL2608	Hydrolase	0	1 / 0
Asparagine synthetase	ASNS	P08243	CHEMBL3120	Enzyme	0	1 / 0
Maltase-glucoamylase	MGAM	O43451	CHEMBL2074	Hydrolase	0	1 / 0
Folylpoly-gamma-glutamate synthetase	FPGS	Q05932	CHEMBL3171	Enzyme	0	2 / 0
Caspase-6	CASP6	P55212	CHEMBL3308	Protease	0	4 / 0
Caspase-7	CASP7	P55210	CHEMBL3468	Protease	0	4 / 0
Caspase-8	CASP8	Q14790	CHEMBL3776	Protease	0	4 / 0
Purinergic receptor P2Y1	P2RY1	P47900	CHEMBL4315	Family A G protein-coupled receptor	0	8 / 0
Caspase-1	CASP1	P29466	CHEMBL4801	Protease	0	4 / 0
Pancreatic alpha-amylase	AMY2A	P04746	CHEMBL2045	Hydrolase	0	2 / 0
Hypoxanthine-guanine phosphoribosyltransferase	HPRT1	P00492	CHEMBL2360	Enzyme	0	1 / 0
DNA polymerase beta	POLB	P06746	CHEMBL2392	Enzyme	0	4 / 0
DNA polymerase gamma subunit 1	POLG	P54098	CHEMBL2732	Enzyme	0	2 / 0
Pyrimidinergic receptor P2Y4	P2RY4	P51582	CHEMBL2123	Family A G protein-coupled receptor	0	8 / 0
Purinergic receptor P2Y2	P2RY2	P41231	CHEMBL4398	Family A G protein-coupled receptor	0	9 / 0
Pyrimidinergic receptor P2Y6	P2RY6	Q15077	CHEMBL4714	Family A G protein-coupled receptor	0	10 / 0
Dihydrofolate reductase	DHFR	P00374	CHEMBL202	Oxidoreductase	0	2 / 0
Thymidylate synthase (by homology)	TYMS	P04818	CHEMBL1952	Transferase	0	18 / 0
DNA polymerase delta subunit 1	POLD1	P28340	CHEMBL2735	Transferase	0	1 / 0
Purinergic receptor P2Y11	P2RY11	Q96G91	CHEMBL4867	Family A G protein-coupled receptor	0	1 / 0
Lysine-specific demethylase 5A	KDM5A	P29375	CHEMBL2424504	Eraser	0	0 / 1
Carbonic anhydrase I	CA1	P00915	CHEMBL261	Lyase	0	23 / 9
Carbonic anhydrase IX	CA9	Q16790	CHEMBL3594	Lyase	0	15 / 12
Aldehyde dehydrogenase	ALDH2	P05091	CHEMBL1935	Oxidoreductase	0	1 / 27
MAP kinase p38 alpha	MAPK14	Q16539	CHEMBL260	Kinase	0	2 / 0
P-selectin	SELP	P16109	CHEMBL5378	Adhesion	0	1 / 0
Myelin-associated glycoprotein	MAG	P20916	CHEMBL5807	Unclassified protein	0	6 / 0
Voltage-gated potassium channel subunit Kv1.3	KCNA3	P22001	CHEMBL4633	Voltage-gated ion channel	0	0 / 4
Hematopoietic cell protein-tyrosine phosphatase 70Z-PEP	PTPN22	Q9Y2R2	CHEMBL2889	Phosphatase	0	6 / 0
Non-secretory ribonuclease	RNASE2	P10153	CHEMBL5120	Enzyme	0	1 / 0
Ribonuclease pancreatic	RNASE1	P07998	CHEMBL5425	Enzyme	0	1 / 0
Adenylate cyclase type 10	ADCY10	Q96PN6	CHEMBL5854	Enzyme	0	1 / 0
RNase L (by homology)	RNASEL	Q05823	CHEMBL3575	Hydrolase	0	1 / 0
Basic fibroblast growth factor	FGF2	P09038	CHEMBL3107	Secreted protein	0	1 / 0
Squalene monooxygenase (by homology)	SQLE	Q14534	CHEMBL3592	Enzyme	0	1 / 0
Sialidase 4	NEU4	Q8WWR8	CHEMBL4174	Enzyme	0	3 / 0
Eukaryotic translation initation factor	EIF4E	P06730	CHEMBL4848	Other nuclear protein	0	1 / 0
Aminopeptidase N	ANPEP	P15144	CHEMBL1907	Protease	0	9 / 0
Transforming protein p21/H-Ras-1	HRAS	P01112	CHEMBL2167	Other cytosolic protein	0	1 / 0
Endoplasmic reticulum aminopeptidase 2	ERAP2	Q6P179	CHEMBL5043	Protease	0	8 / 0
2'-deoxynucleoside 5'-phosphate N-hydrolase 1	DNPH1	O43598	CHEMBL3351218	Hydrolase	0	1 / 0
Egl nine homolog 1	EGLN1	Q9GZT9	CHEMBL5697	Oxidoreductase	0	1 / 0
Glutaminyl-tRNA synthetase	QARS	P47897	CHEMBL3054	Enzyme	0	1 / 0
P-glycoprotein 1	ABCB1	P08183	CHEMBL4302	Primary active transporter	0	0 / 30
NAALADase II	NAALAD2	Q9Y3Q0	CHEMBL2609	Protease	0	1 / 0
Hexokinase type II	HK2	P52789	CHEMBL2640	Enzyme	0	1 / 0
Hexokinase type I	HK1	P19367	CHEMBL2688	Enzyme	0	1 / 0
Folate receptor alpha	FOLR1	P15328	CHEMBL2121	Membrane receptor	0	3 / 0
Leucine aminopeptidase	LAP3	P28838	CHEMBL3965	Protease	0	3 / 0
GAR transformylase	GART	P22102	CHEMBL3972	Ligase	0	4 / 0
Neuropilin-1	NRP1	O14786	CHEMBL5174	Secreted protein	0	2 / 0
Endoplasmic reticulum aminopeptidase 1	ERAP1	Q9NZ08	CHEMBL5939	Protease	0	2 / 0
Glutamate carboxypeptidase II	FOLH1	Q04609	CHEMBL1892	Protease	0	8 / 0
Sialidase 2	NEU2	Q9Y3R4	CHEMBL3200	Enzyme	0	1 / 0
Aminopeptidase A	ENPEP	Q07075	CHEMBL3439	Protease	0	2 / 0
Inositol 1,4,5-trisphosphate receptor	ITPR3	Q14573	CHEMBL3904	Ligand-gated ion channel	0	1 / 0
Galectin-3	LGALS3	P17931	CHEMBL4531	Other cytosolic protein	0	2 / 0
Lysine-specific demethylase 4D	KDM4D	Q6B0I6	CHEMBL6138	Eraser	0	1 / 0
Lysine-specific demethylase 4C	KDM4C	Q9H3R0	CHEMBL6175	Eraser	0	1 / 0
Enteropeptidase	TMPRSS15	P98073	CHEMBL1741195	Protease	0	4 / 0
Proton-coupled folate transporter	SLC46A1	Q96NT5	CHEMBL1795188	Electrochemical transporter	0	1 / 0
DNA (cytosine-5)-methyltransferase 1	DNMT1	P26358	CHEMBL1993	Writer	0	3 / 0
Trypsin I	PRSS1	P07477	CHEMBL209	Protease	0	4 / 0
Folate transporter 1	SLC19A1	P41440	CHEMBL4833	Electrochemical transporter	0	1 / 0
DNA (cytosine-5)-methyltransferase 3B	DNMT3B	Q9UBC3	CHEMBL6095	Reader	0	3 / 0
Atrial natriuretic factor	NPPA	P01160	CHEMBL1293193	Unclassified protein	0	3 / 0
Neprilysin	MME	P08473	CHEMBL1944	Protease	0	4 / 0
Integrin alpha-IIb/beta-3	ITGA2B ITGB3	P08514 P05106	CHEMBL2093869	Membrane receptor	0	10 / 0
Thrombin and coagulation factor X	F10	P00742	CHEMBL244	Protease	0	1 / 0
Niemann-Pick C1-like protein 1	NPC1L1	Q9UHC9	CHEMBL2027	Other membrane protein	0	2 / 0
Histone acetyltransferase p300	EP300	Q09472	CHEMBL3784	Writer	0	1 / 0
Purinergic receptor P2Y12	P2RY12	Q9H244	CHEMBL2001	Family A G protein-coupled receptor	0	2 / 0

## Sheet: Lidocaine
SwissTargetPrediction
Target	Common name	Uniprot ID	ChEMBL ID	Target Class	Probability*	Known actives (3D/2D)
Sodium channel protein type IV alpha subunit	SCN4A	P35499	CHEMBL2072	Voltage-gated ion channel	1	12 / 4
Serotonin 1b (5-HT1b) receptor (by homology)	HTR1B	P28222	CHEMBL1898	Family A G protein-coupled receptor	0.0579569	150 / 29
Dopamine D4 receptor	DRD4	P21917	CHEMBL219	Family A G protein-coupled receptor	0.0579569	209 / 112
Muscarinic acetylcholine receptor M5	CHRM5	P08912	CHEMBL2035	Family A G protein-coupled receptor	0.0489529	114 / 0
Dopamine D2 receptor	DRD2	P14416	CHEMBL217	Family A G protein-coupled receptor	0.0489529	931 / 167
Muscarinic acetylcholine receptor M4	CHRM4	P08173	CHEMBL1821	Family A G protein-coupled receptor	0.0489529	114 / 0
Cytochrome P450 2D6	CYP2D6	P10635	CHEMBL289	Cytochrome P450	0.0489529	7 / 2
Dopamine D1 receptor	DRD1	P21728	CHEMBL2056	Family A G protein-coupled receptor	0.0489529	99 / 0
Alpha-2b adrenergic receptor	ADRA2B	P18089	CHEMBL1942	Family A G protein-coupled receptor	0.0489529	17 / 0
Serotonin 1e (5-HT1e) receptor	HTR1E	P28566	CHEMBL2182	Family A G protein-coupled receptor	0.0489529	12 / 0
Lysosomal Pro-X carboxypeptidase	PRCP	P42785	CHEMBL2335	Protease	0.0489529	12 / 0
Serotonin 7 (5-HT7) receptor	HTR7	P34969	CHEMBL3155	Family A G protein-coupled receptor	0.0489529	177 / 50
Rho-associated protein kinase	ROCK2 ROCK1	O75116 Q13464	CHEMBL2111459	Kinase	0.0489529	32 / 0
Fibroblast activation protein alpha	FAP	Q12884	CHEMBL4683	Protease	0.0489529	13 / 0
Dipeptidyl peptidase IX	DPP9	Q86TI2	CHEMBL4793	Protease	0.0489529	31 / 0
Interleukin-1 receptor-associated kinase 4	IRAK4	Q9NWZ3	CHEMBL3778	Kinase	0.0489529	25 / 0
Serotonin 1a (5-HT1a) receptor	HTR1A	P08908	CHEMBL214	Family A G protein-coupled receptor	0.0489529	461 / 70
Serotonin 1f (5-HT1f) receptor	HTR1F	P30939	CHEMBL1805	Family A G protein-coupled receptor	0.0489529	34 / 0
Histamine H4 receptor	HRH4	Q9H3N8	CHEMBL3759	Family A G protein-coupled receptor	0.0489529	160 / 0
Neuronal acetylcholine receptor; alpha3/beta4	CHRNA3 CHRNB4	P32297 P30926	CHEMBL1907594	Ligand-gated ion channel	0.0489529	67 / 0
Dipeptidyl peptidase I	CTSC	P53634	CHEMBL2252	Protease	0.0489529	25 / 0
Squalene synthetase (by homology)	FDFT1	P37268	CHEMBL3338	Enzyme	0.0489529	3 / 0
Kinesin-like protein 1	KIF11	P52732	CHEMBL4581	Other cytosolic protein	0.0489529	5 / 0
Toll-like receptor (TLR7/TLR9)	TLR9	Q9NR96	CHEMBL5804	Toll-like and Il-1 receptors	0.0489529	1 / 0
Tyrosine-protein kinase JAK3	JAK3	P52333	CHEMBL2148	Kinase	0.0489529	16 / 0
Tyrosine-protein kinase JAK1	JAK1	P23458	CHEMBL2835	Kinase	0.0489529	28 / 0
Tyrosine-protein kinase JAK2	JAK2	O60674	CHEMBL2971	Kinase	0.0489529	32 / 0
Tyrosine-protein kinase TYK2	TYK2	P29597	CHEMBL3553	Kinase	0.0489529	10 / 0
Norepinephrine transporter	SLC6A2	P23975	CHEMBL222	Electrochemical transporter	0.0489529	714 / 18
Serotonin transporter	SLC6A4	P31645	CHEMBL228	Electrochemical transporter	0.0489529	1172 / 32
Calcium sensing receptor	CASR	P41180	CHEMBL1878	Family C G protein-coupled receptor	0.0489529	8 / 0
Glutamate [NMDA] receptor subunit epsilon 2	GRIN2B	Q13224	CHEMBL1904	Ligand-gated ion channel	0.0489529	7 / 0
Neuronal acetylcholine receptor protein alpha-7 subunit	CHRNA7	P36544	CHEMBL2492	Ligand-gated ion channel	0.0489529	106 / 0
Nitric-oxide synthase, brain	NOS1	P29475	CHEMBL3568	Enzyme	0.0489529	49 / 0
Nitric oxide synthase, inducible	NOS2	P35228	CHEMBL4481	Enzyme	0.0489529	38 / 0
Neuronal acetylcholine receptor protein alpha-4 subunit	CHRNA4	P43681	CHEMBL1882	Ligand-gated ion channel	0.0489529	25 / 0
Dopamine transporter	SLC6A3	Q01959	CHEMBL238	Electrochemical transporter	0.0489529	1215 / 22
Phosphodiesterase 8B	PDE8B	O95263	CHEMBL4408	Phosphodiesterase	0.0489529	3 / 0
Serine/threonine-protein kinase AKT	AKT1	P31749	CHEMBL4282	Kinase	0	3 / 0
Transient receptor potential cation channel subfamily M member 8 (by homology)	TRPM8	Q7Z2W7	CHEMBL1075319	Voltage-gated ion channel	0	4 / 0
PH domain leucine-rich repeat-containing protein phosphatase 2	PHLPP2	Q6ZVD8	CHEMBL1275209	Enzyme	0	2 / 0
Serine/threonine-protein kinase PIM1	PIM1	P11309	CHEMBL2147	Kinase	0	68 / 0
Serine/threonine-protein kinase PIM2	PIM2	Q9P1W9	CHEMBL4523	Kinase	0	55 / 0
Transient receptor potential cation channel subfamily A member 1	TRPA1	O75762	CHEMBL6007	Voltage-gated ion channel	0	3 / 0
Plasma retinol-binding protein	RBP4	P02753	CHEMBL3100	Secreted protein	0	0 / 11
Calcium-activated potassium channel subunit alpha-1	KCNMA1	Q12791	CHEMBL4304	Voltage-gated ion channel	0	1 / 0
Serotonin 2a (5-HT2a) receptor	HTR2A	P28223	CHEMBL224	Family A G protein-coupled receptor	0	408 / 36
Serotonin 1d (5-HT1d) receptor	HTR1D	P28221	CHEMBL1983	Family A G protein-coupled receptor	0	112 / 12
Neuronal acetylcholine receptor subunit alpha-3	CHRNA3	P32297	CHEMBL3068	Ligand-gated ion channel	0	7 / 0
Huntingtin	HTT	P42858	CHEMBL5514	Unclassified protein	0	4 / 0
HERG	KCNH2	Q12809	CHEMBL240	Voltage-gated ion channel	0	199 / 12
Neuropeptide Y receptor type 1	NPY1R	P25929	CHEMBL4777	Family A G protein-coupled receptor	0	16 / 0
Beta-3 adrenergic receptor	ADRB3	P13945	CHEMBL246	Family A G protein-coupled receptor	0	2 / 0
Urotensin II receptor	UTS2R	Q9UKP6	CHEMBL3764	Family A G protein-coupled receptor	0	51 / 0
Serotonin 4 (5-HT4) receptor	HTR4	Q13639	CHEMBL1875	Family A G protein-coupled receptor	0	15 / 0
Neuronal acetylcholine receptor; alpha3/beta2	CHRNA3 CHRNB2	P32297 P17787	CHEMBL2109234	Ligand-gated ion channel	0	6 / 0
Tyrosine-protein kinase SRC	SRC	P12931	CHEMBL267	Kinase	0	5 / 0
Cytochrome P450 2C19	CYP2C19	P33261	CHEMBL3622	Cytochrome P450	0	1 / 0
Adenosine A3 receptor	ADORA3	P0DMS8	CHEMBL256	Family A G protein-coupled receptor	0	13 / 0
Sigma opioid receptor	SIGMAR1	Q99720	CHEMBL287	Membrane receptor	0	578 / 23
Serotonin 6 (5-HT6) receptor	HTR6	P50406	CHEMBL3371	Family A G protein-coupled receptor	0	232 / 18
Serotonin 5a (5-HT5a) receptor	HTR5A	P47898	CHEMBL3426	Family A G protein-coupled receptor	0	43 / 6
Leucine-rich repeat serine/threonine-protein kinase 2	LRRK2	Q5S007	CHEMBL1075104	Kinase	0	3 / 0
Protein farnesyltransferase	FNTA FNTB	P49354 P49356	CHEMBL2094108	Enzyme	0	23 / 0
Geranylgeranyl transferase type I beta subunit	PGGT1B	P53609	CHEMBL4135	Enzyme	0	2 / 0
Serine/threonine-protein kinase haspin	HASPIN	Q8TF76	CHEMBL1075163	Kinase	0	4 / 0
Acetylcholine receptor; alpha1/beta1/delta/gamma	CHRNB1 CHRNA1 CHRNG CHRND	P11230 P02708 P07510 Q07001	CHEMBL1907588	Ligand-gated ion channel	0	7 / 0
Neuronal acetylcholine receptor; alpha3/alpha6/beta2/beta3	CHRNB3 CHRNA6 CHRNB2 CHRNA3	Q05901 Q15825 P17787 P32297	CHEMBL2109233	Ligand-gated ion channel	0	5 / 0
Protein kinase C theta	PRKCQ	Q04759	CHEMBL3920	Kinase	0	13 / 0
Beta-1 adrenergic receptor	ADRB1	P08588	CHEMBL213	Family A G protein-coupled receptor	0	10 / 13
Bromodomain adjacent to zinc finger domain protein 2A	BAZ2A	Q9UIF9	CHEMBL3108642	Reader	0	4 / 0
Choline kinase alpha	CHKA	P35790	CHEMBL3117	Enzyme	0	2 / 0
Prolyl endopeptidase	PREP	P48147	CHEMBL3202	Protease	0	3 / 0
Hepatocyte growth factor receptor	MET	P08581	CHEMBL3717	Kinase	0	7 / 0
Serotonin 2c (5-HT2c) receptor	HTR2C	P28335	CHEMBL225	Family A G protein-coupled receptor	0	200 / 14
Glutamate NMDA receptor; GRIN1/GRIN2A	GRIN2A GRIN1	Q12879 Q05586	CHEMBL1907604	Ligand-gated ion channel	0	5 / 0
C-C chemokine receptor type 5	CCR5	P51681	CHEMBL274	Family A G protein-coupled receptor	0	6 / 0
Myeloperoxidase	MPO	P05164	CHEMBL2439	Enzyme	0	4 / 0
Protein kinase C beta	PRKCB	P05771	CHEMBL3045	Kinase	0	9 / 0
Protein kinase C epsilon	PRKCE	Q02156	CHEMBL3582	Kinase	0	10 / 0
Protein kinase C eta	PRKCH	P24723	CHEMBL3616	Kinase	0	8 / 0
Quinone reductase 2	NQO2	P16083	CHEMBL3959	Enzyme	0	23 / 0
Adrenergic receptor alpha-2	ADRA2C	P18825	CHEMBL1916	Family A G protein-coupled receptor	0	28 / 4
Dopamine D3 receptor	DRD3	P35462	CHEMBL234	Family A G protein-coupled receptor	0	337 / 42
Hormone sensitive lipase	LIPE	Q05469	CHEMBL3590	Enzyme	0	1 / 0
Synaptic vesicular amine transporter (by homology)	SLC18A2	Q05940	CHEMBL1893	Electrochemical transporter	0	7 / 0
Translocator protein (by homology)	TSPO	P30536	CHEMBL5742	Membrane receptor	0	13 / 0
Carbonic anhydrase VII	CA7	P43166	CHEMBL2326	Lyase	0	0 / 3
Tyrosine-protein kinase receptor FLT3	FLT3	P36888	CHEMBL1974	Kinase	0	13 / 0
Cyclin-dependent kinase 2/cyclin A	CDK2 CCNA1 CCNA2	P24941 P78396 P20248	CHEMBL2094128	Other cytosolic protein	0	8 / 0
Phospholipase D1	PLD1	Q13393	CHEMBL2536	Hydrolase	0	15 / 0
Alpha-1b adrenergic receptor	ADRA1B	P35368	CHEMBL232	Family A G protein-coupled receptor	0	60 / 10
PDZ-binding kinase	PBK	Q96KB5	CHEMBL4896	Kinase	0	4 / 0
Neuronal acetylcholine receptor; alpha4/beta2	CHRNA4 CHRNB2	P43681 P17787	CHEMBL1907589	Ligand-gated ion channel	0	135 / 2
Multidrug and toxin extrusion protein 1	SLC47A1	Q96FL8	CHEMBL1743126	Electrochemical transporter	0	2 / 0
Peroxisome proliferator-activated receptor gamma	PPARG	P37231	CHEMBL235	Nuclear receptor	0	1 / 0
C-C motif chemokine 2	CCL2	P13500	CHEMBL1649052	Family A G protein-coupled receptor	0	2 / 0
Myosin light chain kinase, smooth muscle	MYLK	Q15746	CHEMBL2428	Kinase	0	3 / 0
Protein kinase N1	PKN1	Q16512	CHEMBL3384	Kinase	0	3 / 0
Ribosomal protein S6 kinase alpha 5	RPS6KA5	O75582	CHEMBL4237	Kinase	0	1 / 0
